# Supplementary material for: Quantification of computational geometric congruence in surface-based registration for spinal intra-operative three-dimensional navigation
Source: PLoS One. 2019 Aug 26;14(8):e0207137. doi: 10.1371/journal.pone.0207137 (PMC6710030; doi:10.1371/journal.pone.0207137)
Supplement: S2 Dataset — (CSV) [file pone.0207137.s002.csv]

Registration	Level	SpineRegion	ULBL	SP	MaxInlierError_Cylinder	InliersToPoints_Cylinder	MaxInlierError_Sphere	InliersToPoints_Sphere	MaxInlierError_Plane	InliersToPoints_Plane
0331_C4_bilat.csv	4	3	2		.1	.056386	.1	.085181	.1	.078477
0331_C4_bilat.csv	4	3	2		.1	.087072	.1	.088018	.1	.078477
0331_C4_bilat.csv	4	3	2		.1	.063005	.1	.083548	.1	.0716
0331_C4_bilat.csv	4	3	2		.1	.058879	.1	.087502	.1	.078477
0331_C4_bilat.csv	4	3	2		.1	.064208	.1	.086213	.1	.078477
0331_C4_bilat.csv	4	3	2		.1	.057762	.1	.060942	.1	.083806
0331_C4_bilat.csv	4	3	2		.1	.055957	.1	.078821	.1	.083462
0331_C4_bilat.csv	4	3	2		.1	.052175	.1	.085611	.1	.061716
0331_C4_bilat.csv	4	3	2		.1	.101599	.1	.087674	.1	.078477
0331_C4_bilat.csv	4	3	2		.1	.089479	.1	.086299	.1	.078477
0331_C4_bilat.csv	4	3	2		.1	.071515	.1	.079938	.1	.0612
0331_C4_bilat.csv	4	3	2		.1	.100825	.1	.075039	.1	.08458
0331_C4_bilat.csv	4	3	2		.1	.057848	.1	.089737	.1	.085267
0331_C4_bilat.csv	4	3	2		.1	.068936	.1	.091972	.1	.084752
0331_C4_bilat.csv	4	3	2		.1	.078047	.1	.077875	.1	.080454
0331_C4_bilat.csv	4	3	2		.1	.054581	.1	.086729	.1	.078477
0331_C4_bilat.csv	4	3	2		.1	.071171	.1	.091714	.1	.061372
0331_C4_bilat.csv	4	3	2		.1	.06438	.1	.087416	.1	.061716
0331_C4_bilat.csv	4	3	2		.1	.058707	.1	.095668	.1	.082689
0331_C4_bilat.csv	4	3	2		.1	.05716	.1	.089221	.1	.066873
0331_C4_bilat.csv	4	3	2		.1	.089049	.1	.090167	.1	.085783
0331_C4_bilat.csv	4	3	2		.1	.088362	.1	.089909	.1	.083548
0331_C4_bilat.csv	4	3	2		.1	.079422	.1	.092058	.1	.084408
0331_C4_bilat.csv	4	3	2		.1	.089995	.1	1	.1	.078477
0331_C4_bilat.csv	4	3	2		.1	.072976	.1	.092488	.1	.084322
0331_C4_bilat.csv	4	3	2		.1	.089307	.1	1	.1	.078477
0331_C4_bilat.csv	4	3	2		.1	.090597	.1	.088791	.1	.079594
0331_C4_bilat.csv	4	3	2		.1	.076844	.1	.072374	.1	.078219
0331_C4_bilat.csv	4	3	2		.1	.082345	.1	.092573	.1	.085697
0331_C4_bilat.csv	4	3	2		.1	.093605	.1	.086213	.1	.081915
0331_C4_bilat.csv	4	3	2		.1	.056129	.1	.548135	.1	.077359
0331_C4_bilat.csv	4	3	2		.1	.069022	.1	.087072	.1	.078477
0331_C4_bilat.csv	4	3	2		.1	.072374	.1	.083118	.1	.080626
0331_C4_bilat.csv	4	3	2		.1	.066271	.1	.084752	.1	.08329
0331_C4_bilat.csv	4	3	2		.1	.070311	.1	.083634	.1	.081743
0331_C4_bilat.csv	4	3	2		.1	.082431	.1	.094808	.1	.07693
0331_C4_bilat.csv	4	3	2		.1	.078047	.1	.093089	.1	.081227
0331_C4_bilat.csv	4	3	2		.1	.056043	.1	.08458	.1	.084924
0331_C4_bilat.csv	4	3	2		.1	.064638	.1	.083806	.1	.082689
0331_C4_bilat.csv	4	3	2		.1	.08862	.1	.090339	.1	.074695
0331_C4_bilat.csv	4	3	2		.1	.054324	.1	.082087	.1	.058535
0331_C4_bilat.csv	4	3	2		.1	.0765	.1	.068592	.1	.08329
0331_C4_bilat.csv	4	3	2		.1	.078563	.1	.09094	.1	.061716
0331_C4_bilat.csv	4	3	2		.1	.061458	.1	1	.1	.061716
0331_C4_bilat.csv	4	3	2		.1	.077445	.1	.088706	.1	.074523
0331_C4_bilat.csv	4	3	2		.1	.061974	.1	.082775	.1	.078477
0331_C4_bilat.csv	4	3	2		.1	.06567	.1	.086815	.1	.054839
0331_C4_bilat.csv	4	3	2		.1	.082173	.1	.070311	.1	.067561
0331_C4_bilat.csv	4	3	2		.1	.063005	.1	.086557	.1	.064552
0331_C4_bilat.csv	4	3	2		.1	.050112	.1	.088276	.1	.078477
0331_C4_bilat.csv	4	3	2		.1	.098848	.1	.088362	.1	.078477
0331_C4_bilat.csv	4	3	2		.1	.06163	.1	.090854	.1	.078477
0331_C4_bilat.csv	4	3	2		.1	.054839	.1	.087588	.1	.078477
0331_C4_bilat.csv	4	3	2		.1	.055183	.1	.090682	.1	.079852
0331_C4_bilat.csv	4	3	2		.1	.057848	.1	.083032	.1	.07925
0331_C4_bilat.csv	4	3	2		.1	.071944	.1	.083978	.1	.084666
0331_C4_bilat.csv	4	3	2		.1	.071257	.1	.090768	.1	.078477
0331_C4_bilat.csv	4	3	2		.1	.085783	.1	.086299	.1	.083462
0331_C4_bilat.csv	4	3	2		.1	.088018	.1	.082775	.1	.082775
0331_C4_bilat.csv	4	3	2		.1	.088104	.1	.08458	.1	.081141
0331_C4_bilat.csv	4	3	2		.1	.065756	.1	.245917	.1	.083548
0331_C4_bilat.csv	4	3	2		.1	.073234	.1	.08776	.1	.078477
0331_C4_bilat.csv	4	3	2		.1	.086643	.1	.087674	.1	.078477
0331_C4_bilat.csv	4	3	2		.1	.072976	.1	.092831	.1	.078391
0331_C4_bilat.csv	4	3	2		.1	.076758	.1	.086643	.1	.078477
0331_C4_bilat.csv	4	3	2		.1	.08097	.1	.085267	.1	.078477
0331_C4_bilat.csv	4	3	2		.1	.059739	.1	.086643	.1	.081829
0331_C4_bilat.csv	4	3	2		.1	.083376	.1	.347516	.1	.084408
0331_C4_bilat.csv	4	3	2		.1	.077274	.1	.090854	.1	.078477
0331_C4_bilat.csv	4	3	2		.1	.07289	.1	.093605	.1	.081829
0331_C4_bilat.csv	4	3	2		.1	.061544	.1	.089909	.1	.078477
0331_C4_bilat.csv	4	3	2		.1	.069709	.1	.086986	.1	.078477
0331_C4_bilat.csv	4	3	2		.1	.072288	.1	.092745	.1	.074179
0331_C4_bilat.csv	4	3	2		.1	.078391	.1	.08862	.1	.077875
0331_C4_bilat.csv	4	3	2		.1	.067818	.1	.088706	.1	.078477
0331_C4_bilat.csv	4	3	2		.1	.07607	.1	.090682	.1	.08372
0331_C4_bilat.csv	4	3	2		.1	.085267	.1	.093605	.1	.082517
0331_C4_bilat.csv	4	3	2		.1	.059567	.1	.089393	.1	.078477
0331_C4_bilat.csv	4	3	2		.1	.078391	.1	.085267	.1	.082431
0331_C4_bilat.csv	4	3	2		.1	.080626	.1	.278494	.1	.078477
0331_C4_bilat.csv	4	3	2		.1	.089049	.1	.073148	.1	.079852
0331_C4_bilat.csv	4	3	2		.1	.089221	.1	.088791	.1	.080454
0331_C4_bilat.csv	4	3	2		.1	.077703	.1	.093347	.1	.078477
0331_C4_bilat.csv	4	3	2		.1	.076156	.1	.087072	.1	.078133
0331_C4_bilat.csv	4	3	2		.1	.078391	.1	.087674	.1	.078907
0331_C4_bilat.csv	4	3	2		.1	.070827	.1	.094035	.1	.078477
0331_C4_bilat.csv	4	3	2		.1	.068764	.1	.084666	.1	.084236
0331_C4_bilat.csv	4	3	2		.1	.077617	.1	.085353	.1	.078477
0331_C4_bilat.csv	4	3	2		.1	.060083	.1	.08776	.1	.078477
0331_C4_bilat.csv	4	3	2		.1	.066529	.1	.080282	.1	.078477
0331_C4_bilat.csv	4	3	2		.1	.061028	.1	.088791	.1	.078477
0331_C4_bilat.csv	4	3	2		.1	.078735	.1	.091972	.1	.076328
0331_C4_bilat.csv	4	3	2		.1	.076156	.1	.081829	.1	.078477
0331_C4_bilat.csv	4	3	2		.1	.076414	.1	.069538	.1	.061716
0331_C4_bilat.csv	4	3	2		.1	.079852	.1	.094121	.1	.061716
0331_C4_bilat.csv	4	3	2		.1	.097215	.1	.088362	.1	.082689
0331_C4_bilat.csv	4	3	2		.1	.068334	.1	.080884	.1	.078477
0331_C4_bilat.csv	4	3	2		.1	.068076	.1	.079422	.1	.078477
0331_C4_bilat.csv	4	3	2		.1	.089995	.1	.086557	.1	.085783
0331_C4_bilat.csv	4	3	2		.1	.074007	.1	.089393	.1	.078133
0331_C4_bilat.csv	4	3	2		.5	.210504	.5	.32405	.5	.283651
0331_C4_bilat.csv	4	3	2		.5	.244284	.5	.324222	.5	.267492
0331_C4_bilat.csv	4	3	2		.5	.26414	.5	.316314	.5	.280729
0331_C4_bilat.csv	4	3	2		.5	.209472	.5	.315799	.5	.28623
0331_C4_bilat.csv	4	3	2		.5	.208269	.5	.354994	.5	.283909
0331_C4_bilat.csv	4	3	2		.5	.228296	.5	.338147	.5	.270758
0331_C4_bilat.csv	4	3	2		.5	.246777	.5	.327488	.5	.276689
0331_C4_bilat.csv	4	3	2		.5	.231821	.5	.343906	.5	.287777
0331_C4_bilat.csv	4	3	2		.5	.194516	.5	.339694	.5	.279611
0331_C4_bilat.csv	4	3	2		.5	.28537	.5	.334709	.5	.292075
0331_C4_bilat.csv	4	3	2		.5	.249012	.5	.328606	.5	.294138
0331_C4_bilat.csv	4	3	2		.5	.19486	.5	.314079	.5	.294138
0331_C4_bilat.csv	4	3	2		.5	.193227	.5	.325425	.5	.298693
0331_C4_bilat.csv	4	3	2		.5	.23311	.5	.334365	.5	.296974
0331_C4_bilat.csv	4	3	2		.5	.238181	.5	.329293	.5	.272391
0331_C4_bilat.csv	4	3	2		.5	.234227	.5	.342616	.5	.284511
0331_C4_bilat.csv	4	3	2		.5	.250559	.5	.348118	.5	.279697
0331_C4_bilat.csv	4	3	2		.5	.25967	.5	.33978	.5	.287777
0331_C4_bilat.csv	4	3	2		.5	.243768	.5	.336514	.5	.294911
0331_C4_bilat.csv	4	3	2		.5	.22907	.5	.345023	.5	.288379
0331_C4_bilat.csv	4	3	2		.5	.268953	.5	.317002	.5	.295427
0331_C4_bilat.csv	4	3	2		.5	.199673	.5	.304281	.5	.298092
0331_C4_bilat.csv	4	3	2		.5	.223397	.5	.316228	.5	.304882
0331_C4_bilat.csv	4	3	2		.5	.324308	.5	.308578	.5	.296287
0331_C4_bilat.csv	4	3	2		.5	.205346	.5	.316314	.5	.286488
0331_C4_bilat.csv	4	3	2		.5	.226319	.5	.338748	.5	.278408
0331_C4_bilat.csv	4	3	2		.5	.237494	.5	.344336	.5	.300842
0331_C4_bilat.csv	4	3	2		.5	.326887	.5	.321558	.5	.26414
0331_C4_bilat.csv	4	3	2		.5	.185921	.5	.335138	.5	.30153
0331_C4_bilat.csv	4	3	2		.5	.220217	.5	.325597	.5	.277033
0331_C4_bilat.csv	4	3	2		.5	.240158	.5	.34021	.5	.268094
0331_C4_bilat.csv	4	3	2		.5	.200361	.5	.347946	.5	.298693
0331_C4_bilat.csv	4	3	2		.5	.271188	.5	.327145	.5	.303077
0331_C4_bilat.csv	4	3	2		.5	.204143	.5	.34382	.5	.283909
0331_C4_bilat.csv	4	3	2		.5	.238095	.5	.339952	.5	.260014
0331_C4_bilat.csv	4	3	2		.5	.24755	.5	.331099	.5	.278064
0331_C4_bilat.csv	4	3	2		.5	.223569	.5	.333333	.5	.300241
0331_C4_bilat.csv	4	3	2		.5	.190132	.5	.329551	.5	.285714
0331_C4_bilat.csv	4	3	2		.5	.19933	.5	.314681	.5	.295083
0331_C4_bilat.csv	4	3	2		.5	.25606	.5	.313048	.5	.299811
0331_C4_bilat.csv	4	3	2		.5	.190734	.5	.350181	.5	.294654
0331_C4_bilat.csv	4	3	2		.5	.231821	.5	.320354	.5	.301358
0331_C4_bilat.csv	4	3	2		.5	.245487	.5	.318635	.5	.258209
0331_C4_bilat.csv	4	3	2		.5	.238439	.5	.338663	.5	.289668
0331_C4_bilat.csv	4	3	2		.5	.267922	.5	.336943	.5	.296717
0331_C4_bilat.csv	4	3	2		.5	.245401	.5	.330067	.5	.29027
0331_C4_bilat.csv	4	3	2		.5	.258982	.5	.328004	.5	.281073
0331_C4_bilat.csv	4	3	2		.5	.241963	.5	.347086	.5	.273767
0331_C4_bilat.csv	4	3	2		.5	.195548	.5	.343218	.5	.29835
0331_C4_bilat.csv	4	3	2		.5	.232078	.5	.319838	.5	.295083
0331_C4_bilat.csv	4	3	2		.5	.222623	.5	.338147	.5	.295255
0331_C4_bilat.csv	4	3	2		.5	.191851	.5	.305054	.5	.298693
0331_C4_bilat.csv	4	3	2		.5	.200361	.5	.347774	.5	.275829
0331_C4_bilat.csv	4	3	2		.5	.237236	.5	.332474	.5	.272735
0331_C4_bilat.csv	4	3	2		.5	.197353	.5	.293794	.5	.300241
0331_C4_bilat.csv	4	3	2		.5	.24119	.5	.337889	.5	.294482
0331_C4_bilat.csv	4	3	2		.5	.246863	.5	.301616	.5	.261045
0331_C4_bilat.csv	4	3	2		.5	.262163	.5	.334881	.5	.269125
0331_C4_bilat.csv	4	3	2		.5	.201564	.5	.303593	.5	.292247
0331_C4_bilat.csv	4	3	2		.5	.214973	.5	.33978	.5	.296201
0331_C4_bilat.csv	4	3	2		.5	.198986	.5	.333161	.5	.272563
0331_C4_bilat.csv	4	3	2		.5	.279783	.5	.314423	.5	.292333
0331_C4_bilat.csv	4	3	2		.5	.220045	.5	.336857	.5	.279354
0331_C4_bilat.csv	4	3	2		.5	.220045	.5	.310211	.5	.288121
0331_C4_bilat.csv	4	3	2		.5	.209644	.5	.342015	.5	.29302
0331_C4_bilat.csv	4	3	2		.5	.211105	.5	.317002	.5	.273681
0331_C4_bilat.csv	4	3	2		.5	.215661	.5	.325597	.5	.292677
0331_C4_bilat.csv	4	3	2		.5	.257091	.5	.349063	.5	.282448
0331_C4_bilat.csv	4	3	2		.5	.253051	.5	.333763	.5	.297834
0331_C4_bilat.csv	4	3	2		.5	.253223	.5	.315369	.5	.290098
0331_C4_bilat.csv	4	3	2		.5	.237408	.5	.350524	.5	.284683
0331_C4_bilat.csv	4	3	2		.5	.204487	.5	.338147	.5	.296201
0331_C4_bilat.csv	4	3	2		.5	.208269	.5	.35508	.5	.283308
0331_C4_bilat.csv	4	3	2		.5	.26732	.5	.315799	.5	.281674
0331_C4_bilat.csv	4	3	2		.5	.186007	.5	.331356	.5	.292763
0331_C4_bilat.csv	4	3	2		.5	.243167	.5	.347344	.5	.299897
0331_C4_bilat.csv	4	3	2		.5	.238181	.5	.343304	.5	.295771
0331_C4_bilat.csv	4	3	2		.5	.245315	.5	.335654	.5	.285972
0331_C4_bilat.csv	4	3	2		.5	.285199	.5	.315627	.5	.273938
0331_C4_bilat.csv	4	3	2		.5	.199845	.5	.270156	.5	.288121
0331_C4_bilat.csv	4	3	2		.5	.254427	.5	.334279	.5	.293966
0331_C4_bilat.csv	4	3	2		.5	.193914	.5	.341499	.5	.282792
0331_C4_bilat.csv	4	3	2		.5	.236548	.5	.338061	.5	.302476
0331_C4_bilat.csv	4	3	2		.5	.225976	.5	.317861	.5	.292247
0331_C4_bilat.csv	4	3	2		.5	.19847	.5	.327832	.5	.29027
0331_C4_bilat.csv	4	3	2		.5	.233368	.5	.319924	.5	.300584
0331_C4_bilat.csv	4	3	2		.5	.20973	.5	.31365	.5	.283909
0331_C4_bilat.csv	4	3	2		.5	.296459	.5	.313822	.5	.287863
0331_C4_bilat.csv	4	3	2		.5	.238783	.5	.338147	.5	.285542
0331_C4_bilat.csv	4	3	2		.5	.223913	.5	.323105	.5	.251074
0331_C4_bilat.csv	4	3	2		.5	.185233	.5	.345539	.5	.282276
0331_C4_bilat.csv	4	3	2		.5	.246175	.5	.320526	.5	.268781
0331_C4_bilat.csv	4	3	2		.5	.214372	.5	.312962	.5	.266976
0331_C4_bilat.csv	4	3	2		.5	.209128	.5	.336514	.5	.253309
0331_C4_bilat.csv	4	3	2		.5	.269297	.5	.345109	.5	.291645
0331_C4_bilat.csv	4	3	2		.5	.201307	.5	.314939	.5	.303593
0331_C4_bilat.csv	4	3	2		.5	.219099	.5	.323964	.5	.299209
0331_C4_bilat.csv	4	3	2		.5	.203541	.5	.339866	.5	.296888
0331_C4_bilat.csv	4	3	2		.5	.208355	.5	.322417	.5	.26775
0331_C4_bilat.csv	4	3	2		.5	.181623	.5	.326801	.5	.294826
0331_C4_bilat.csv	4	3	2		1	.438628	1	.505157	1	.390493
0331_C4_bilat.csv	4	3	2		1	.292677	1	.524239	1	.410263
0331_C4_bilat.csv	4	3	2		1	.306258	1	.474385	1	.397542
0331_C4_bilat.csv	4	3	2		1	.367973	1	.467681	1	.32852
0331_C4_bilat.csv	4	3	2		1	.297576	1	.446364	1	.398573
0331_C4_bilat.csv	4	3	2		1	.361269	1	.488826	1	.399691
0331_C4_bilat.csv	4	3	2		1	.395565	1	.474901	1	.364363
0331_C4_bilat.csv	4	3	2		1	.292505	1	.500258	1	.408372
0331_C4_bilat.csv	4	3	2		1	.323363	1	.484958	1	.403473
0331_C4_bilat.csv	4	3	2		1	.301788	1	.484098	1	.407684
0331_C4_bilat.csv	4	3	2		1	.314337	1	.459515	1	.379491
0331_C4_bilat.csv	4	3	2		1	.261303	1	.490631	1	.358002
0331_C4_bilat.csv	4	3	2		1	.268781	1	.433299	1	.389462
0331_C4_bilat.csv	4	3	2		1	.399089	1	.534124	1	.395823
0331_C4_bilat.csv	4	3	2		1	.314165	1	.494585	1	.398057
0331_C4_bilat.csv	4	3	2		1	.324566	1	.48556	1	.379233
0331_C4_bilat.csv	4	3	2		1	.282362	1	.479199	1	.397971
0331_C4_bilat.csv	4	3	2		1	.3213	1	.458226	1	.414389
0331_C4_bilat.csv	4	3	2		1	.301014	1	.496562	1	.396768
0331_C4_bilat.csv	4	3	2		1	.298006	1	.49957	1	.391353
0331_C4_bilat.csv	4	3	2		1	.328434	1	.453326	1	.397714
0331_C4_bilat.csv	4	3	2		1	.328606	1	.533436	1	.382242
0331_C4_bilat.csv	4	3	2		1	.385336	1	.447224	1	.352501
0331_C4_bilat.csv	4	3	2		1	.272305	1	.447482	1	.393244
0331_C4_bilat.csv	4	3	2		1	.31004	1	.474214	1	.408458
0331_C4_bilat.csv	4	3	2		1	.296802	1	.469314	1	.395823
0331_C4_bilat.csv	4	3	2		1	.29431	1	.378546	1	.403988
0331_C4_bilat.csv	4	3	2		1	.310899	1	.466993	1	.408974
0331_C4_bilat.csv	4	3	2		1	.405192	1	.497249	1	.402957
0331_C4_bilat.csv	4	3	2		1	.308063	1	.490115	1	.381296
0331_C4_bilat.csv	4	3	2		1	.324308	1	.526904	1	.388001
0331_C4_bilat.csv	4	3	2		1	.277978	1	.454272	1	.388173
0331_C4_bilat.csv	4	3	2		1	.328004	1	.458914	1	.408888
0331_C4_bilat.csv	4	3	2		1	.266546	1	.449888	1	.413443
0331_C4_bilat.csv	4	3	2		1	.374592	1	.432353	1	.388001
0331_C4_bilat.csv	4	3	2		1	.343304	1	.48513	1	.406825
0331_C4_bilat.csv	4	3	2		1	.29027	1	.494671	1	.408114
0331_C4_bilat.csv	4	3	2		1	.314595	1	.424703	1	.402355
0331_C4_bilat.csv	4	3	2		1	.306687	1	.516331	1	.408974
0331_C4_bilat.csv	4	3	2		1	.331184	1	.503696	1	.401152
0331_C4_bilat.csv	4	3	2		1	.420921	1	.486849	1	.397112
0331_C4_bilat.csv	4	3	2		1	.292247	1	.482465	1	.39737
0331_C4_bilat.csv	4	3	2		1	.330841	1	.455991	1	.405965
0331_C4_bilat.csv	4	3	2		1	.301444	1	.487708	1	.369348
0331_C4_bilat.csv	4	3	2		1	.410435	1	.472323	1	.382242
0331_C4_bilat.csv	4	3	2		1	.270758	1	.443614	1	.413529
0331_C4_bilat.csv	4	3	2		1	.293794	1	.50318	1	.401066
0331_C4_bilat.csv	4	3	2		1	.326285	1	.47662	1	.383445
0331_C4_bilat.csv	4	3	2		1	.339694	1	.468369	1	.350181
0331_C4_bilat.csv	4	3	2		1	.382156	1	.50361	1	.402699
0331_C4_bilat.csv	4	3	2		1	.299381	1	.518738	1	.370896
0331_C4_bilat.csv	4	3	2		1	.297748	1	.487279	1	.369091
0331_C4_bilat.csv	4	3	2		1	.425907	1	.475589	1	.391353
0331_C4_bilat.csv	4	3	2		1	.401925	1	.466392	1	.410263
0331_C4_bilat.csv	4	3	2		1	.334623	1	.518996	1	.395307
0331_C4_bilat.csv	4	3	2		1	.329723	1	.473182	1	.386282
0331_C4_bilat.csv	4	3	2		1	.331013	1	.484356	1	.409575
0331_C4_bilat.csv	4	3	2		1	.378202	1	.484528	1	.406653
0331_C4_bilat.csv	4	3	2		1	.343132	1	.456765	1	.41542
0331_C4_bilat.csv	4	3	2		1	.355166	1	.439746	1	.387915
0331_C4_bilat.csv	4	3	2		1	.336428	1	.494843	1	.323706
0331_C4_bilat.csv	4	3	2		1	.37356	1	.464673	1	.359636
0331_C4_bilat.csv	4	3	2		1	.237064	1	.497078	1	.406653
0331_C4_bilat.csv	4	3	2		1	.275056	1	.52613	1	.406997
0331_C4_bilat.csv	4	3	2		1	.324738	1	.526044	1	.409575
0331_C4_bilat.csv	4	3	2		1	.393588	1	.435276	1	.413873
0331_C4_bilat.csv	4	3	2		1	.304538	1	.46089	1	.393502
0331_C4_bilat.csv	4	3	2		1	.398401	1	.51977	1	.410091
0331_C4_bilat.csv	4	3	2		1	.372013	1	.492952	1	.404504
0331_C4_bilat.csv	4	3	2		1	.38121	1	.525529	1	.406223
0331_C4_bilat.csv	4	3	2		1	.296115	1	.464587	1	.391353
0331_C4_bilat.csv	4	3	2		1	.37038	1	.470603	1	.376569
0331_C4_bilat.csv	4	3	2		1	.327746	1	.49639	1	.397886
0331_C4_bilat.csv	4	3	2		1	.337287	1	.452725	1	.405879
0331_C4_bilat.csv	4	3	2		1	.407942	1	.506103	1	.412756
0331_C4_bilat.csv	4	3	2		1	.323534	1	.457624	1	.405106
0331_C4_bilat.csv	4	3	2		1	.329036	1	.493897	1	.411896
0331_C4_bilat.csv	4	3	2		1	.299295	1	.518566	1	.408802
0331_C4_bilat.csv	4	3	2		1	.367457	1	.41542	1	.402957
0331_C4_bilat.csv	4	3	2		1	.29345	1	.469142	1	.375795
0331_C4_bilat.csv	4	3	2		1	.282362	1	.471463	1	.408716
0331_C4_bilat.csv	4	3	2		1	.291387	1	.47748	1	.360753
0331_C4_bilat.csv	4	3	2		1	.359722	1	.510143	1	.404848
0331_C4_bilat.csv	4	3	2		1	.306	1	.446794	1	.406051
0331_C4_bilat.csv	4	3	2		1	.324566	1	.483669	1	.390751
0331_C4_bilat.csv	4	3	2		1	.356111	1	.518738	1	.389462
0331_C4_bilat.csv	4	3	2		1	.319838	1	.47791	1	.411123
0331_C4_bilat.csv	4	3	2		1	.330325	1	.528365	1	.35422
0331_C4_bilat.csv	4	3	2		1	.291473	1	.484786	1	.408372
0331_C4_bilat.csv	4	3	2		1	.345539	1	.496648	1	.395307
0331_C4_bilat.csv	4	3	2		1	.355682	1	.447825	1	.385938
0331_C4_bilat.csv	4	3	2		1	.318807	1	.470346	1	.374592
0331_C4_bilat.csv	4	3	2		1	.299897	1	.433815	1	.402699
0331_C4_bilat.csv	4	3	2		1	.421437	1	.469486	1	.405535
0331_C4_bilat.csv	4	3	2		1	.328176	1	.494069	1	.392986
0331_C4_bilat.csv	4	3	2		1	.401496	1	.479457	1	.395049
0331_C4_bilat.csv	4	3	2		1	.328864	1	.485817	1	.402441
0331_C4_bilat.csv	4	3	2		1	.352157	1	.444559	1	.391267
0331_C4_bilat.csv	4	3	2		1	.330841	1	.484356	1	.385078
0331_C4_bilat.csv	4	3	2		1	.377084	1	.425649	1	.389118
0331_C4_bilat.csv	4	3	2		2	.457452	2	.627729	2	.506189
0331_C4_bilat.csv	4	3	2		2	.422898	2	.615438	2	.535242
0331_C4_bilat.csv	4	3	2		2	.466306	2	.666925	2	.500258
0331_C4_bilat.csv	4	3	2		2	.555011	2	.581141	2	.516933
0331_C4_bilat.csv	4	3	2		2	.486677	2	.705604	2	.525958
0331_C4_bilat.csv	4	3	2		2	.424961	2	.684889	2	.526044
0331_C4_bilat.csv	4	3	2		2	.567475	2	.658501	2	.527592
0331_C4_bilat.csv	4	3	2		2	.414991	2	.538852	2	.532147
0331_C4_bilat.csv	4	3	2		2	.446278	2	.698212	2	.438198
0331_C4_bilat.csv	4	3	2		2	.472494	2	.670793	2	.536875
0331_C4_bilat.csv	4	3	2		2	.441379	2	.64131	2	.536789
0331_C4_bilat.csv	4	3	2		2	.481949	2	.716606	2	.448169
0331_C4_bilat.csv	4	3	2		2	.480402	2	.679216	2	.499828
0331_C4_bilat.csv	4	3	2		2	.506361	2	.598247	2	.530944
0331_C4_bilat.csv	4	3	2		2	.372787	2	.610624	2	.53017
0331_C4_bilat.csv	4	3	2		2	.541516	2	.737837	2	.510229
0331_C4_bilat.csv	4	3	2		2	.513925	2	.639849	2	.443184
0331_C4_bilat.csv	4	3	2		2	.571515	2	.646123	2	.53507
0331_C4_bilat.csv	4	3	2		2	.540399	2	.600481	2	.527935
0331_C4_bilat.csv	4	3	2		2	.462266	2	.667096	2	.509971
0331_C4_bilat.csv	4	3	2		2	.499226	2	.705518	2	.522434
0331_C4_bilat.csv	4	3	2		2	.431838	2	.702596	2	.533179
0331_C4_bilat.csv	4	3	2		2	.529483	2	.681967	2	.517105
0331_C4_bilat.csv	4	3	2		2	.414389	2	.574437	2	.490975
0331_C4_bilat.csv	4	3	2		2	.494585	2	.6989	2	.511776
0331_C4_bilat.csv	4	3	2		2	.533866	2	.714973	2	.51126
0331_C4_bilat.csv	4	3	2		2	.371411	2	.615781	2	.526904
0331_C4_bilat.csv	4	3	2		2	.389548	2	.671738	2	.525443
0331_C4_bilat.csv	4	3	2		2	.496046	2	.6787	2	.525099
0331_C4_bilat.csv	4	3	2		2	.518136	2	.650765	2	.534468
0331_C4_bilat.csv	4	3	2		2	.464243	2	.716091	2	.513839
0331_C4_bilat.csv	4	3	2		2	.401152	2	.678357	2	.53464
0331_C4_bilat.csv	4	3	2		2	.551573	2	.669847	2	.524239
0331_C4_bilat.csv	4	3	2		2	.608389	2	.669761	2	.518222
0331_C4_bilat.csv	4	3	2		2	.457452	2	.632886	2	.535156
0331_C4_bilat.csv	4	3	2		2	.577188	2	.703369	2	.537648
0331_C4_bilat.csv	4	3	2		2	.585697	2	.647069	2	.475933
0331_C4_bilat.csv	4	3	2		2	.393932	2	.64217	2	.529053
0331_C4_bilat.csv	4	3	2		2	.429861	2	.685319	2	.467423
0331_C4_bilat.csv	4	3	2		2	.440003	2	.639763	2	.532577
0331_C4_bilat.csv	4	3	2		2	.377858	2	.700103	2	.521059
0331_C4_bilat.csv	4	3	2		2	.500172	2	.682225	2	.536617
0331_C4_bilat.csv	4	3	2		2	.517965	2	.669675	2	.523208
0331_C4_bilat.csv	4	3	2		2	.40906	2	.682654	2	.455819
0331_C4_bilat.csv	4	3	2		2	.544783	2	.630308	2	.52699
0331_C4_bilat.csv	4	3	2		2	.471033	2	.523466	2	.53017
0331_C4_bilat.csv	4	3	2		2	.481778	2	.611226	2	.537218
0331_C4_bilat.csv	4	3	2		2	.649218	2	.613031	2	.525529
0331_C4_bilat.csv	4	3	2		2	.390923	2	.575984	2	.528881
0331_C4_bilat.csv	4	3	2		2	.578391	2	.594894	2	.52252
0331_C4_bilat.csv	4	3	2		2	.519684	2	.623431	2	.537304
0331_C4_bilat.csv	4	3	2		2	.590081	2	.60667	2	.535929
0331_C4_bilat.csv	4	3	2		2	.566357	2	.691336	2	.466735
0331_C4_bilat.csv	4	3	2		2	.482637	2	.643975	2	.517191
0331_C4_bilat.csv	4	3	2		2	.511604	2	.60753	2	.517965
0331_C4_bilat.csv	4	3	2		2	.379749	2	.601341	2	.518824
0331_C4_bilat.csv	4	3	2		2	.46493	2	.692797	2	.441035
0331_C4_bilat.csv	4	3	2		2	.402183	2	.655493	2	.502579
0331_C4_bilat.csv	4	3	2		2	.523895	2	.608905	2	.527763
0331_C4_bilat.csv	4	3	2		2	.478941	2	.715403	2	.520028
0331_C4_bilat.csv	4	3	2		2	.513495	2	.696751	2	.527162
0331_C4_bilat.csv	4	3	2		2	.353533	2	.68317	2	.541258
0331_C4_bilat.csv	4	3	2		2	.422641	2	.594465	2	.531545
0331_C4_bilat.csv	4	3	2		2	.478511	2	.744542	2	.535757
0331_C4_bilat.csv	4	3	2		2	.48152	2	.700189	2	.523552
0331_C4_bilat.csv	4	3	2		2	.455733	2	.685749	2	.536789
0331_C4_bilat.csv	4	3	2		2	.436135	2	.633574	2	.503696
0331_C4_bilat.csv	4	3	2		2	.488998	2	.636926	2	.491319
0331_C4_bilat.csv	4	3	2		2	.425047	2	.598247	2	.520113
0331_C4_bilat.csv	4	3	2		2	.411037	2	.685147	2	.525615
0331_C4_bilat.csv	4	3	2		2	.51891	2	.645952	2	.542634
0331_C4_bilat.csv	4	3	2		2	.491662	2	.542118	2	.482981
0331_C4_bilat.csv	4	3	2		2	.483411	2	.701994	2	.498797
0331_C4_bilat.csv	4	3	2		2	.391783	2	.699072	2	.524841
0331_C4_bilat.csv	4	3	2		2	.490459	2	.64131	2	.523466
0331_C4_bilat.csv	4	3	2		2	.47791	2	.607702	2	.544783
0331_C4_bilat.csv	4	3	2		2	.516331	2	.635207	2	.527334
0331_C4_bilat.csv	4	3	2		2	.504985	2	.626354	2	.526818
0331_C4_bilat.csv	4	3	2		2	.527248	2	.651796	2	.440347
0331_C4_bilat.csv	4	3	2		2	.446364	2	.595926	2	.54272
0331_C4_bilat.csv	4	3	2		2	.451435	2	.675004	2	.540141
0331_C4_bilat.csv	4	3	2		2	.60753	2	.635895	2	.538852
0331_C4_bilat.csv	4	3	2		2	.517879	2	.647327	2	.529998
0331_C4_bilat.csv	4	3	2		2	.554753	2	.604693	2	.518996
0331_C4_bilat.csv	4	3	2		2	.515816	2	.641998	2	.50765
0331_C4_bilat.csv	4	3	2		2	.457366	2	.538336	2	.541001
0331_C4_bilat.csv	4	3	2		2	.451178	2	.588791	2	.519254
0331_C4_bilat.csv	4	3	2		2	.530944	2	.685749	2	.526732
0331_C4_bilat.csv	4	3	2		2	.50404	2	.718583	2	.530256
0331_C4_bilat.csv	4	3	2		2	.500688	2	.631683	2	.536961
0331_C4_bilat.csv	4	3	2		2	.520629	2	.517277	2	.512292
0331_C4_bilat.csv	4	3	2		2	.460547	2	.663143	2	.507736
0331_C4_bilat.csv	4	3	2		2	.494671	2	.66022	2	.534984
0331_C4_bilat.csv	4	3	2		2	.391439	2	.595926	2	.534554
0331_C4_bilat.csv	4	3	2		2	.539024	2	.651882	2	.47387
0331_C4_bilat.csv	4	3	2		2	.419976	2	.635207	2	.438972
0331_C4_bilat.csv	4	3	2		2	.402871	2	.627729	2	.528451
0331_C4_bilat.csv	4	3	2		2	.495272	2	.688241	2	.518824
0331_C4_bilat.csv	4	3	2		2	.520371	2	.566873	2	.534812
0331_C4_bilat.csv	4	3	2		2	.484528	2	.640021	2	.525013
0331_C4_unilat_SP_1.csv	4	3	1	1	.1	.1191	.1	.133296	.1	.058444
0331_C4_unilat_SP_1.csv	4	3	1	1	.1	.128319	.1	.108407	.1	.108407
0331_C4_unilat_SP_1.csv	4	3	1	1	.1	.187869	.1	.124263	.1	.108407
0331_C4_unilat_SP_1.csv	4	3	1	1	.1	.106748	.1	.136799	.1	.108407
0331_C4_unilat_SP_1.csv	4	3	1	1	.1	.141593	.1	.127765	.1	.10601
0331_C4_unilat_SP_1.csv	4	3	1	1	.1	.163717	.1	.106379	.1	.108407
0331_C4_unilat_SP_1.csv	4	3	1	1	.1	.10601	.1	.105088	.1	.108407
0331_C4_unilat_SP_1.csv	4	3	1	1	.1	.14233	.1	.134218	.1	.108407
0331_C4_unilat_SP_1.csv	4	3	1	1	.1	.122235	.1	.099189	.1	.108407
0331_C4_unilat_SP_1.csv	4	3	1	1	.1	.138643	.1	.127212	.1	.119285
0331_C4_unilat_SP_1.csv	4	3	1	1	.1	.157448	.1	.801807	.1	.108407
0331_C4_unilat_SP_1.csv	4	3	1	1	.1	.141224	.1	.131453	.1	.108407
0331_C4_unilat_SP_1.csv	4	3	1	1	.1	.16132	.1	.131453	.1	.108407
0331_C4_unilat_SP_1.csv	4	3	1	1	.1	.127212	.1	.124078	.1	.108407
0331_C4_unilat_SP_1.csv	4	3	1	1	.1	.172935	.1	.129056	.1	.108407
0331_C4_unilat_SP_1.csv	4	3	1	1	.1	.104351	.1	.128134	.1	.108407
0331_C4_unilat_SP_1.csv	4	3	1	1	.1	.135693	.1	.126844	.1	.108407
0331_C4_unilat_SP_1.csv	4	3	1	1	.1	.136246	.1	.123341	.1	.108407
0331_C4_unilat_SP_1.csv	4	3	1	1	.1	.14694	.1	.130715	.1	.108407
0331_C4_unilat_SP_1.csv	4	3	1	1	.1	.153392	.1	.130715	.1	.108407
0331_C4_unilat_SP_1.csv	4	3	1	1	.1	.151917	.1	.124078	.1	.108407
0331_C4_unilat_SP_1.csv	4	3	1	1	.1	.117257	.1	.095317	.1	.070612
0331_C4_unilat_SP_1.csv	4	3	1	1	.1	.115597	.1	.128134	.1	.108407
0331_C4_unilat_SP_1.csv	4	3	1	1	.1	.135509	.1	.128134	.1	.107485
0331_C4_unilat_SP_1.csv	4	3	1	1	.1	.137721	.1	.125737	.1	.120944
0331_C4_unilat_SP_1.csv	4	3	1	1	.1	.112094	.1	.099926	.1	.108591
0331_C4_unilat_SP_1.csv	4	3	1	1	.1	.102692	.1	.132559	.1	.108407
0331_C4_unilat_SP_1.csv	4	3	1	1	.1	.121866	.1	.294432	.1	.108407
0331_C4_unilat_SP_1.csv	4	3	1	1	.1	.121128	.1	.801807	.1	.108407
0331_C4_unilat_SP_1.csv	4	3	1	1	.1	.115597	.1	.224742	.1	.114307
0331_C4_unilat_SP_1.csv	4	3	1	1	.1	.112094	.1	.195796	.1	.116888
0331_C4_unilat_SP_1.csv	4	3	1	1	.1	.15837	.1	.132375	.1	.070612
0331_C4_unilat_SP_1.csv	4	3	1	1	.1	.12924	.1	.132743	.1	.108038
0331_C4_unilat_SP_1.csv	4	3	1	1	.1	.146018	.1	.129056	.1	.108407
0331_C4_unilat_SP_1.csv	4	3	1	1	.1	.180125	.1	.132743	.1	.108407
0331_C4_unilat_SP_1.csv	4	3	1	1	.1	.17017	.1	.129425	.1	.108407
0331_C4_unilat_SP_1.csv	4	3	1	1	.1	.141409	.1	.103245	.1	.108407
0331_C4_unilat_SP_1.csv	4	3	1	1	.1	.171276	.1	.131453	.1	.11191
0331_C4_unilat_SP_1.csv	4	3	1	1	.1	.131822	.1	.12795	.1	.108407
0331_C4_unilat_SP_1.csv	4	3	1	1	.1	.143068	.1	.123525	.1	.117994
0331_C4_unilat_SP_1.csv	4	3	1	1	.1	.114676	.1	.131084	.1	.108407
0331_C4_unilat_SP_1.csv	4	3	1	1	.1	.165929	.1	.126659	.1	.108407
0331_C4_unilat_SP_1.csv	4	3	1	1	.1	.131268	.1	.128134	.1	.070612
0331_C4_unilat_SP_1.csv	4	3	1	1	.1	.155236	.1	.128503	.1	.108407
0331_C4_unilat_SP_1.csv	4	3	1	1	.1	.13514	.1	.125184	.1	.116704
0331_C4_unilat_SP_1.csv	4	3	1	1	.1	.148968	.1	.132375	.1	.108407
0331_C4_unilat_SP_1.csv	4	3	1	1	.1	.136062	.1	.133112	.1	.070612
0331_C4_unilat_SP_1.csv	4	3	1	1	.1	.106195	.1	.127581	.1	.108407
0331_C4_unilat_SP_1.csv	4	3	1	1	.1	.106563	.1	.131453	.1	.117072
0331_C4_unilat_SP_1.csv	4	3	1	1	.1	.137168	.1	.125369	.1	.108407
0331_C4_unilat_SP_1.csv	4	3	1	1	.1	.125737	.1	.131268	.1	.108407
0331_C4_unilat_SP_1.csv	4	3	1	1	.1	.177544	.1	.135509	.1	.108407
0331_C4_unilat_SP_1.csv	4	3	1	1	.1	.14694	.1	.132559	.1	.114491
0331_C4_unilat_SP_1.csv	4	3	1	1	.1	.162795	.1	.128503	.1	.108407
0331_C4_unilat_SP_1.csv	4	3	1	1	.1	.115229	.1	.125737	.1	.111357
0331_C4_unilat_SP_1.csv	4	3	1	1	.1	.147308	.1	.128134	.1	.123156
0331_C4_unilat_SP_1.csv	4	3	1	1	.1	.140671	.1	.119285	.1	.108407
0331_C4_unilat_SP_1.csv	4	3	1	1	.1	.151364	.1	.446165	.1	.117994
0331_C4_unilat_SP_1.csv	4	3	1	1	.1	.136615	.1	.125922	.1	.108407
0331_C4_unilat_SP_1.csv	4	3	1	1	.1	.121681	.1	.128503	.1	.108407
0331_C4_unilat_SP_1.csv	4	3	1	1	.1	.113938	.1	.129794	.1	.108591
0331_C4_unilat_SP_1.csv	4	3	1	1	.1	.139381	.1	.132006	.1	.108407
0331_C4_unilat_SP_1.csv	4	3	1	1	.1	.124078	.1	.131453	.1	.108407
0331_C4_unilat_SP_1.csv	4	3	1	1	.1	.124816	.1	.124816	.1	.108407
0331_C4_unilat_SP_1.csv	4	3	1	1	.1	.148046	.1	.107854	.1	.108407
0331_C4_unilat_SP_1.csv	4	3	1	1	.1	.108223	.1	.129056	.1	.115966
0331_C4_unilat_SP_1.csv	4	3	1	1	.1	.158555	.1	.134034	.1	.108407
0331_C4_unilat_SP_1.csv	4	3	1	1	.1	.146202	.1	.206121	.1	.108407
0331_C4_unilat_SP_1.csv	4	3	1	1	.1	.10767	.1	.128134	.1	.108407
0331_C4_unilat_SP_1.csv	4	3	1	1	.1	.131268	.1	.135878	.1	.108407
0331_C4_unilat_SP_1.csv	4	3	1	1	.1	.141777	.1	.134403	.1	.070612
0331_C4_unilat_SP_1.csv	4	3	1	1	.1	.140671	.1	.130347	.1	.108407
0331_C4_unilat_SP_1.csv	4	3	1	1	.1	.137906	.1	.39823	.1	.108407
0331_C4_unilat_SP_1.csv	4	3	1	1	.1	.108591	.1	.132559	.1	.123894
0331_C4_unilat_SP_1.csv	4	3	1	1	.1	.115044	.1	.134587	.1	.108407
0331_C4_unilat_SP_1.csv	4	3	1	1	.1	.151364	.1	.135324	.1	.108407
0331_C4_unilat_SP_1.csv	4	3	1	1	.1	.105457	.1	.124078	.1	.108407
0331_C4_unilat_SP_1.csv	4	3	1	1	.1	.167404	.1	.125922	.1	.108407
0331_C4_unilat_SP_1.csv	4	3	1	1	.1	.113385	.1	.1191	.1	.11781
0331_C4_unilat_SP_1.csv	4	3	1	1	.1	.122788	.1	.128687	.1	.108407
0331_C4_unilat_SP_1.csv	4	3	1	1	.1	.119653	.1	.125184	.1	.108591
0331_C4_unilat_SP_1.csv	4	3	1	1	.1	.114122	.1	.13219	.1	.122972
0331_C4_unilat_SP_1.csv	4	3	1	1	.1	.130162	.1	.123341	.1	.121866
0331_C4_unilat_SP_1.csv	4	3	1	1	.1	.136062	.1	.12795	.1	.107301
0331_C4_unilat_SP_1.csv	4	3	1	1	.1	.122603	.1	.127397	.1	.108407
0331_C4_unilat_SP_1.csv	4	3	1	1	.1	.096608	.1	.134034	.1	.108407
0331_C4_unilat_SP_1.csv	4	3	1	1	.1	.178097	.1	.131453	.1	.118547
0331_C4_unilat_SP_1.csv	4	3	1	1	.1	.120022	.1	.131084	.1	.108407
0331_C4_unilat_SP_1.csv	4	3	1	1	.1	.149705	.1	.129425	.1	.108407
0331_C4_unilat_SP_1.csv	4	3	1	1	.1	.142699	.1	.121866	.1	.108407
0331_C4_unilat_SP_1.csv	4	3	1	1	.1	.108223	.1	.134587	.1	.108407
0331_C4_unilat_SP_1.csv	4	3	1	1	.1	.107485	.1	.206121	.1	.108407
0331_C4_unilat_SP_1.csv	4	3	1	1	.1	.092183	.1	.126659	.1	.108407
0331_C4_unilat_SP_1.csv	4	3	1	1	.1	.145649	.1	.135509	.1	.108407
0331_C4_unilat_SP_1.csv	4	3	1	1	.1	.131453	.1	.793879	.1	.116335
0331_C4_unilat_SP_1.csv	4	3	1	1	.1	.136246	.1	.1309	.1	.108407
0331_C4_unilat_SP_1.csv	4	3	1	1	.1	.148414	.1	.12076	.1	.109882
0331_C4_unilat_SP_1.csv	4	3	1	1	.1	.138459	.1	.127765	.1	.12205
0331_C4_unilat_SP_1.csv	4	3	1	1	.1	.134034	.1	.129978	.1	.108407
0331_C4_unilat_SP_1.csv	4	3	1	1	.1	.131822	.1	.129425	.1	.106932
0331_C4_unilat_SP_1.csv	4	3	1	1	.5	.347898	.5	.474558	.5	.351401
0331_C4_unilat_SP_1.csv	4	3	1	1	.5	.350295	.5	.479167	.5	.373709
0331_C4_unilat_SP_1.csv	4	3	1	1	.5	.279867	.5	.486173	.5	.37076
0331_C4_unilat_SP_1.csv	4	3	1	1	.5	.485988	.5	.486726	.5	.31969
0331_C4_unilat_SP_1.csv	4	3	1	1	.5	.438053	.5	.482117	.5	.390302
0331_C4_unilat_SP_1.csv	4	3	1	1	.5	.400627	.5	.512353	.5	.374816
0331_C4_unilat_SP_1.csv	4	3	1	1	.5	.402471	.5	.480826	.5	.375737
0331_C4_unilat_SP_1.csv	4	3	1	1	.5	.386246	.5	.627581	.5	.368916
0331_C4_unilat_SP_1.csv	4	3	1	1	.5	.409661	.5	.497972	.5	.385324
0331_C4_unilat_SP_1.csv	4	3	1	1	.5	.371681	.5	.428466	.5	.378503
0331_C4_unilat_SP_1.csv	4	3	1	1	.5	.425701	.5	.502212	.5	.390487
0331_C4_unilat_SP_1.csv	4	3	1	1	.5	.401549	.5	.490044	.5	.351401
0331_C4_unilat_SP_1.csv	4	3	1	1	.5	.422751	.5	.465708	.5	.331858
0331_C4_unilat_SP_1.csv	4	3	1	1	.5	.471608	.5	.481563	.5	.33444
0331_C4_unilat_SP_1.csv	4	3	1	1	.5	.456858	.5	.502581	.5	.378319
0331_C4_unilat_SP_1.csv	4	3	1	1	.5	.34292	.5	.498341	.5	.362279
0331_C4_unilat_SP_1.csv	4	3	1	1	.5	.45944	.5	.354904	.5	.323746
0331_C4_unilat_SP_1.csv	4	3	1	1	.5	.395096	.5	.503503	.5	.371497
0331_C4_unilat_SP_1.csv	4	3	1	1	.5	.337574	.5	.499263	.5	.359329
0331_C4_unilat_SP_1.csv	4	3	1	1	.5	.349373	.5	.431969	.5	.345501
0331_C4_unilat_SP_1.csv	4	3	1	1	.5	.391224	.5	.489676	.5	.346608
0331_C4_unilat_SP_1.csv	4	3	1	1	.5	.3066	.5	.442478	.5	.367994
0331_C4_unilat_SP_1.csv	4	3	1	1	.5	.289086	.5	.479535	.5	.374078
0331_C4_unilat_SP_1.csv	4	3	1	1	.5	.388643	.5	.44174	.5	.39233
0331_C4_unilat_SP_1.csv	4	3	1	1	.5	.295723	.5	.488201	.5	.355457
0331_C4_unilat_SP_1.csv	4	3	1	1	.5	.403024	.5	.501475	.5	.315634
0331_C4_unilat_SP_1.csv	4	3	1	1	.5	.447087	.5	.419248	.5	.369838
0331_C4_unilat_SP_1.csv	4	3	1	1	.5	.416851	.5	.343105	.5	.342736
0331_C4_unilat_SP_1.csv	4	3	1	1	.5	.325037	.5	.45059	.5	.362094
0331_C4_unilat_SP_1.csv	4	3	1	1	.5	.30531	.5	.501106	.5	.342736
0331_C4_unilat_SP_1.csv	4	3	1	1	.5	.523783	.5	.484329	.5	.345133
0331_C4_unilat_SP_1.csv	4	3	1	1	.5	.436394	.5	.460914	.5	.359882
0331_C4_unilat_SP_1.csv	4	3	1	1	.5	.285398	.5	.505347	.5	.389012
0331_C4_unilat_SP_1.csv	4	3	1	1	.5	.420907	.5	.501291	.5	.320796
0331_C4_unilat_SP_1.csv	4	3	1	1	.5	.419248	.5	.404683	.5	.379609
0331_C4_unilat_SP_1.csv	4	3	1	1	.5	.44764	.5	.471608	.5	.348636
0331_C4_unilat_SP_1.csv	4	3	1	1	.5	.367994	.5	.488754	.5	.35472
0331_C4_unilat_SP_1.csv	4	3	1	1	.5	.340708	.5	.801807	.5	.377028
0331_C4_unilat_SP_1.csv	4	3	1	1	.5	.366704	.5	.481932	.5	.383296
0331_C4_unilat_SP_1.csv	4	3	1	1	.5	.340524	.5	.498156	.5	.367994
0331_C4_unilat_SP_1.csv	4	3	1	1	.5	.355088	.5	.5059	.5	.362832
0331_C4_unilat_SP_1.csv	4	3	1	1	.5	.338311	.5	.496497	.5	.350664
0331_C4_unilat_SP_1.csv	4	3	1	1	.5	.461468	.5	.500553	.5	.356932
0331_C4_unilat_SP_1.csv	4	3	1	1	.5	.381084	.5	.487279	.5	.33444
0331_C4_unilat_SP_1.csv	4	3	1	1	.5	.556416	.5	.412611	.5	.369838
0331_C4_unilat_SP_1.csv	4	3	1	1	.5	.487832	.5	.499447	.5	.393252
0331_C4_unilat_SP_1.csv	4	3	1	1	.5	.514934	.5	.497972	.5	.318768
0331_C4_unilat_SP_1.csv	4	3	1	1	.5	.45059	.5	.498525	.5	.363754
0331_C4_unilat_SP_1.csv	4	3	1	1	.5	.465524	.5	.436763	.5	.373341
0331_C4_unilat_SP_1.csv	4	3	1	1	.5	.28042	.5	.499816	.5	.35472
0331_C4_unilat_SP_1.csv	4	3	1	1	.5	.410767	.5	.474373	.5	.338127
0331_C4_unilat_SP_1.csv	4	3	1	1	.5	.475664	.5	.49115	.5	.386431
0331_C4_unilat_SP_1.csv	4	3	1	1	.5	.375	.5	.464233	.5	.368547
0331_C4_unilat_SP_1.csv	4	3	1	1	.5	.329093	.5	.504609	.5	.348267
0331_C4_unilat_SP_1.csv	4	3	1	1	.5	.503134	.5	.506822	.5	.336283
0331_C4_unilat_SP_1.csv	4	3	1	1	.5	.339971	.5	.498894	.5	.376659
0331_C4_unilat_SP_1.csv	4	3	1	1	.5	.316556	.5	.49115	.5	.334255
0331_C4_unilat_SP_1.csv	4	3	1	1	.5	.388459	.5	.470686	.5	.348083
0331_C4_unilat_SP_1.csv	4	3	1	1	.5	.332596	.5	.458702	.5	.363201
0331_C4_unilat_SP_1.csv	4	3	1	1	.5	.417404	.5	.481932	.5	.3809
0331_C4_unilat_SP_1.csv	4	3	1	1	.5	.366335	.5	.489122	.5	.392146
0331_C4_unilat_SP_1.csv	4	3	1	1	.5	.339971	.5	.483223	.5	.356748
0331_C4_unilat_SP_1.csv	4	3	1	1	.5	.372419	.5	.49576	.5	.358038
0331_C4_unilat_SP_1.csv	4	3	1	1	.5	.542404	.5	.484882	.5	.361726
0331_C4_unilat_SP_1.csv	4	3	1	1	.5	.422935	.5	.42865	.5	.356195
0331_C4_unilat_SP_1.csv	4	3	1	1	.5	.536689	.5	.473636	.5	.365597
0331_C4_unilat_SP_1.csv	4	3	1	1	.5	.374078	.5	.471976	.5	.355273
0331_C4_unilat_SP_1.csv	4	3	1	1	.5	.43326	.5	.479904	.5	.395096
0331_C4_unilat_SP_1.csv	4	3	1	1	.5	.536136	.5	.448746	.5	.378687
0331_C4_unilat_SP_1.csv	4	3	1	1	.5	.38809	.5	.490597	.5	.386062
0331_C4_unilat_SP_1.csv	4	3	1	1	.5	.378687	.5	.481379	.5	.364491
0331_C4_unilat_SP_1.csv	4	3	1	1	.5	.341077	.5	.492072	.5	.36615
0331_C4_unilat_SP_1.csv	4	3	1	1	.5	.419801	.5	.490229	.5	.383481
0331_C4_unilat_SP_1.csv	4	3	1	1	.5	.599189	.5	.462389	.5	.34163
0331_C4_unilat_SP_1.csv	4	3	1	1	.5	.355642	.5	.488201	.5	.351954
0331_C4_unilat_SP_1.csv	4	3	1	1	.5	.441187	.5	.478245	.5	.395649
0331_C4_unilat_SP_1.csv	4	3	1	1	.5	.418879	.5	.49115	.5	.31969
0331_C4_unilat_SP_1.csv	4	3	1	1	.5	.418695	.5	.474189	.5	.370944
0331_C4_unilat_SP_1.csv	4	3	1	1	.5	.384218	.5	.495391	.5	.370206
0331_C4_unilat_SP_1.csv	4	3	1	1	.5	.398046	.5	.448931	.5	.384034
0331_C4_unilat_SP_1.csv	4	3	1	1	.5	.483407	.5	.486541	.5	.330568
0331_C4_unilat_SP_1.csv	4	3	1	1	.5	.395096	.5	.490597	.5	.333149
0331_C4_unilat_SP_1.csv	4	3	1	1	.5	.357117	.5	.476586	.5	.354535
0331_C4_unilat_SP_1.csv	4	3	1	1	.5	.352507	.5	.496128	.5	.373156
0331_C4_unilat_SP_1.csv	4	3	1	1	.5	.514934	.5	.477692	.5	.333886
0331_C4_unilat_SP_1.csv	4	3	1	1	.5	.377765	.5	.497972	.5	.389381
0331_C4_unilat_SP_1.csv	4	3	1	1	.5	.436394	.5	.457043	.5	.360435
0331_C4_unilat_SP_1.csv	4	3	1	1	.5	.492072	.5	.486357	.5	.36615
0331_C4_unilat_SP_1.csv	4	3	1	1	.5	.449484	.5	.484329	.5	.373341
0331_C4_unilat_SP_1.csv	4	3	1	1	.5	.352876	.5	.462205	.5	.368732
0331_C4_unilat_SP_1.csv	4	3	1	1	.5	.501475	.5	.466814	.5	.356932
0331_C4_unilat_SP_1.csv	4	3	1	1	.5	.404314	.5	.485435	.5	.355457
0331_C4_unilat_SP_1.csv	4	3	1	1	.5	.369653	.5	.450221	.5	.383296
0331_C4_unilat_SP_1.csv	4	3	1	1	.5	.366888	.5	.466814	.5	.336099
0331_C4_unilat_SP_1.csv	4	3	1	1	.5	.386984	.5	.485251	.5	.325774
0331_C4_unilat_SP_1.csv	4	3	1	1	.5	.334255	.5	.48267	.5	.358776
0331_C4_unilat_SP_1.csv	4	3	1	1	.5	.523968	.5	.482117	.5	.349926
0331_C4_unilat_SP_1.csv	4	3	1	1	.5	.34587	.5	.449853	.5	.359882
0331_C4_unilat_SP_1.csv	4	3	1	1	.5	.518621	.5	.493732	.5	.374263
0331_C4_unilat_SP_1.csv	4	3	1	1	.5	.526733	.5	.493732	.5	.331121
0331_C4_unilat_SP_1.csv	4	3	1	1	1	.544801	1	.661873	1	.494285
0331_C4_unilat_SP_1.csv	4	3	1	1	1	.551438	1	.736357	1	.482854
0331_C4_unilat_SP_1.csv	4	3	1	1	1	.500553	1	.698193	1	.57264
0331_C4_unilat_SP_1.csv	4	3	1	1	1	.556969	1	.686394	1	.554204
0331_C4_unilat_SP_1.csv	4	3	1	1	1	.551069	1	.689897	1	.519727
0331_C4_unilat_SP_1.csv	4	3	1	1	1	.682522	1	.738016	1	.522677
0331_C4_unilat_SP_1.csv	4	3	1	1	1	.565819	1	.715339	1	.5684
0331_C4_unilat_SP_1.csv	4	3	1	1	1	.692109	1	.658555	1	.435472
0331_C4_unilat_SP_1.csv	4	3	1	1	1	.57264	1	.663717	1	.57854
0331_C4_unilat_SP_1.csv	4	3	1	1	1	.450221	1	.722161	1	.513827
0331_C4_unilat_SP_1.csv	4	3	1	1	1	.509403	1	.600848	1	.511799
0331_C4_unilat_SP_1.csv	4	3	1	1	1	.470501	1	.674779	1	.483223
0331_C4_unilat_SP_1.csv	4	3	1	1	1	.491888	1	.757928	1	.555678
0331_C4_unilat_SP_1.csv	4	3	1	1	1	.543695	1	.706305	1	.504794
0331_C4_unilat_SP_1.csv	4	3	1	1	1	.575406	1	.7559	1	.549963
0331_C4_unilat_SP_1.csv	4	3	1	1	1	.420538	1	.692662	1	.54351
0331_C4_unilat_SP_1.csv	4	3	1	1	1	.579093	1	.718289	1	.45778
0331_C4_unilat_SP_1.csv	4	3	1	1	1	.662611	1	.699484	1	.585177
0331_C4_unilat_SP_1.csv	4	3	1	1	1	.712021	1	.724558	1	.519543
0331_C4_unilat_SP_1.csv	4	3	1	1	1	.427729	1	.650074	1	.580752
0331_C4_unilat_SP_1.csv	4	3	1	1	1	.431047	1	.727507	1	.521202
0331_C4_unilat_SP_1.csv	4	3	1	1	1	.586836	1	.698562	1	.462574
0331_C4_unilat_SP_1.csv	4	3	1	1	1	.53337	1	.711283	1	.487647
0331_C4_unilat_SP_1.csv	4	3	1	1	1	.672382	1	.67736	1	.523968
0331_C4_unilat_SP_1.csv	4	3	1	1	1	.469027	1	.584624	1	.501106
0331_C4_unilat_SP_1.csv	4	3	1	1	1	.5684	1	.716077	1	.506453
0331_C4_unilat_SP_1.csv	4	3	1	1	1	.432522	1	.638827	1	.572456
0331_C4_unilat_SP_1.csv	4	3	1	1	1	.481563	1	.695796	1	.486726
0331_C4_unilat_SP_1.csv	4	3	1	1	1	.51604	1	.703355	1	.518621
0331_C4_unilat_SP_1.csv	4	3	1	1	1	.484145	1	.669801	1	.50719
0331_C4_unilat_SP_1.csv	4	3	1	1	1	.644912	1	.678835	1	.443768
0331_C4_unilat_SP_1.csv	4	3	1	1	1	.468842	1	.635509	1	.544432
0331_C4_unilat_SP_1.csv	4	3	1	1	1	.418326	1	.68031	1	.536136
0331_C4_unilat_SP_1.csv	4	3	1	1	1	.483776	1	.687684	1	.500369
0331_C4_unilat_SP_1.csv	4	3	1	1	1	.514934	1	.728982	1	.484329
0331_C4_unilat_SP_1.csv	4	3	1	1	1	.52618	1	.710177	1	.537426
0331_C4_unilat_SP_1.csv	4	3	1	1	1	.670354	1	.689897	1	.461836
0331_C4_unilat_SP_1.csv	4	3	1	1	1	.476032	1	.641962	1	.498156
0331_C4_unilat_SP_1.csv	4	3	1	1	1	.683444	1	.759956	1	.490044
0331_C4_unilat_SP_1.csv	4	3	1	1	1	.567294	1	.663348	1	.502765
0331_C4_unilat_SP_1.csv	4	3	1	1	1	.660398	1	.653392	1	.464417
0331_C4_unilat_SP_1.csv	4	3	1	1	1	.469948	1	.673673	1	.485435
0331_C4_unilat_SP_1.csv	4	3	1	1	1	.567847	1	.685656	1	.534108
0331_C4_unilat_SP_1.csv	4	3	1	1	1	.636062	1	.653208	1	.522861
0331_C4_unilat_SP_1.csv	4	3	1	1	1	.525811	1	.66556	1	.507743
0331_C4_unilat_SP_1.csv	4	3	1	1	1	.523968	1	.689528	1	.477876
0331_C4_unilat_SP_1.csv	4	3	1	1	1	.513827	1	.679572	1	.487279
0331_C4_unilat_SP_1.csv	4	3	1	1	1	.660029	1	.755715	1	.512721
0331_C4_unilat_SP_1.csv	4	3	1	1	1	.569875	1	.70483	1	.570059
0331_C4_unilat_SP_1.csv	4	3	1	1	1	.571903	1	.676254	1	.483038
0331_C4_unilat_SP_1.csv	4	3	1	1	1	.575037	1	.660767	1	.535951
0331_C4_unilat_SP_1.csv	4	3	1	1	1	.691925	1	.636246	1	.57559
0331_C4_unilat_SP_1.csv	4	3	1	1	1	.51014	1	.727323	1	.577802
0331_C4_unilat_SP_1.csv	4	3	1	1	1	.604535	1	.653577	1	.543695
0331_C4_unilat_SP_1.csv	4	3	1	1	1	.743732	1	.676438	1	.478614
0331_C4_unilat_SP_1.csv	4	3	1	1	1	.766777	1	.713496	1	.476032
0331_C4_unilat_SP_1.csv	4	3	1	1	1	.70354	1	.739676	1	.565265
0331_C4_unilat_SP_1.csv	4	3	1	1	1	.718658	1	.728245	1	.495575
0331_C4_unilat_SP_1.csv	4	3	1	1	1	.583149	1	.766409	1	.489491
0331_C4_unilat_SP_1.csv	4	3	1	1	1	.719948	1	.669432	1	.469027
0331_C4_unilat_SP_1.csv	4	3	1	1	1	.610804	1	.713127	1	.550332
0331_C4_unilat_SP_1.csv	4	3	1	1	1	.484513	1	.674594	1	.581858
0331_C4_unilat_SP_1.csv	4	3	1	1	1	.517515	1	.713496	1	.470317
0331_C4_unilat_SP_1.csv	4	3	1	1	1	.60896	1	.723267	1	.527102
0331_C4_unilat_SP_1.csv	4	3	1	1	1	.539086	1	.663164	1	.58278
0331_C4_unilat_SP_1.csv	4	3	1	1	1	.464602	1	.769174	1	.524889
0331_C4_unilat_SP_1.csv	4	3	1	1	1	.402471	1	.743363	1	.555125
0331_C4_unilat_SP_1.csv	4	3	1	1	1	.539086	1	.707412	1	.465524
0331_C4_unilat_SP_1.csv	4	3	1	1	1	.560841	1	.690081	1	.485435
0331_C4_unilat_SP_1.csv	4	3	1	1	1	.524521	1	.732117	1	.505715
0331_C4_unilat_SP_1.csv	4	3	1	1	1	.46792	1	.726954	1	.453355
0331_C4_unilat_SP_1.csv	4	3	1	1	1	.767515	1	.659108	1	.539639
0331_C4_unilat_SP_1.csv	4	3	1	1	1	.583518	1	.729351	1	.531158
0331_C4_unilat_SP_1.csv	4	3	1	1	1	.53927	1	.683075	1	.536689
0331_C4_unilat_SP_1.csv	4	3	1	1	1	.598451	1	.655973	1	.514565
0331_C4_unilat_SP_1.csv	4	3	1	1	1	.509956	1	.74705	1	.488754
0331_C4_unilat_SP_1.csv	4	3	1	1	1	.730642	1	.721239	1	.512721
0331_C4_unilat_SP_1.csv	4	3	1	1	1	.553097	1	.71073	1	.523599
0331_C4_unilat_SP_1.csv	4	3	1	1	1	.455015	1	.746681	1	.518437
0331_C4_unilat_SP_1.csv	4	3	1	1	1	.717367	1	.742994	1	.503319
0331_C4_unilat_SP_1.csv	4	3	1	1	1	.468842	1	.707596	1	.478614
0331_C4_unilat_SP_1.csv	4	3	1	1	1	.527655	1	.704093	1	.486173
0331_C4_unilat_SP_1.csv	4	3	1	1	1	.636431	1	.626106	1	.458702
0331_C4_unilat_SP_1.csv	4	3	1	1	1	.460546	1	.743916	1	.495944
0331_C4_unilat_SP_1.csv	4	3	1	1	1	.756453	1	.644358	1	.5059
0331_C4_unilat_SP_1.csv	4	3	1	1	1	.594948	1	.768621	1	.476032
0331_C4_unilat_SP_1.csv	4	3	1	1	1	.60767	1	.729535	1	.467736
0331_C4_unilat_SP_1.csv	4	3	1	1	1	.584993	1	.670907	1	.58278
0331_C4_unilat_SP_1.csv	4	3	1	1	1	.64528	1	.736357	1	.549594
0331_C4_unilat_SP_1.csv	4	3	1	1	1	.455199	1	.731932	1	.471055
0331_C4_unilat_SP_1.csv	4	3	1	1	1	.702434	1	.68455	1	.476586
0331_C4_unilat_SP_1.csv	4	3	1	1	1	.675885	1	.704462	1	.520465
0331_C4_unilat_SP_1.csv	4	3	1	1	1	.440634	1	.748156	1	.488201
0331_C4_unilat_SP_1.csv	4	3	1	1	1	.53337	1	.749078	1	.479351
0331_C4_unilat_SP_1.csv	4	3	1	1	1	.476586	1	.760693	1	.489676
0331_C4_unilat_SP_1.csv	4	3	1	1	1	.613016	1	.703909	1	.511799
0331_C4_unilat_SP_1.csv	4	3	1	1	1	.614307	1	.623709	1	.497972
0331_C4_unilat_SP_1.csv	4	3	1	1	1	.572271	1	.662426	1	.576327
0331_C4_unilat_SP_1.csv	4	3	1	1	1	.595133	1	.707227	1	.528577
0331_C4_unilat_SP_1.csv	4	3	1	1	1	.458149	1	.683075	1	.558628
0331_C4_unilat_SP_1.csv	4	3	1	1	2	.655973	2	.87205	2	.762721
0331_C4_unilat_SP_1.csv	4	3	1	1	2	.680863	2	.84458	2	.755162
0331_C4_unilat_SP_1.csv	4	3	1	1	2	.612463	2	.906711	2	.692478
0331_C4_unilat_SP_1.csv	4	3	1	1	2	.684181	2	.898599	2	.742072
0331_C4_unilat_SP_1.csv	4	3	1	1	2	.794063	2	.841261	2	.745575
0331_C4_unilat_SP_1.csv	4	3	1	1	2	.712389	2	.804019	2	.623525
0331_C4_unilat_SP_1.csv	4	3	1	1	2	.858038	2	.921645	2	.726032
0331_C4_unilat_SP_1.csv	4	3	1	1	2	.656342	2	.846423	2	.708702
0331_C4_unilat_SP_1.csv	4	3	1	1	2	.724558	2	.882375	2	.789454
0331_C4_unilat_SP_1.csv	4	3	1	1	2	.830937	2	.883665	2	.706305
0331_C4_unilat_SP_1.csv	4	3	1	1	2	.834624	2	.880715	2	.68326
0331_C4_unilat_SP_1.csv	4	3	1	1	2	.6934	2	.892146	2	.695981
0331_C4_unilat_SP_1.csv	4	3	1	1	2	.808813	2	.782264	2	.748525
0331_C4_unilat_SP_1.csv	4	3	1	1	2	.538532	2	.817847	2	.793695
0331_C4_unilat_SP_1.csv	4	3	1	1	2	.816003	2	.813422	2	.650258
0331_C4_unilat_SP_1.csv	4	3	1	1	2	.77194	2	.905052	2	.804019
0331_C4_unilat_SP_1.csv	4	3	1	1	2	.903761	2	.862094	2	.67441
0331_C4_unilat_SP_1.csv	4	3	1	1	2	.778577	2	.884771	2	.691003
0331_C4_unilat_SP_1.csv	4	3	1	1	2	.83573	2	.83149	2	.729351
0331_C4_unilat_SP_1.csv	4	3	1	1	2	.684735	2	.893068	2	.758112
0331_C4_unilat_SP_1.csv	4	3	1	1	2	.53042	2	.863754	2	.817662
0331_C4_unilat_SP_1.csv	4	3	1	1	2	.837021	2	.865782	2	.740229
0331_C4_unilat_SP_1.csv	4	3	1	1	2	.859698	2	.851032	2	.796829
0331_C4_unilat_SP_1.csv	4	3	1	1	2	.553097	2	.893252	2	.680863
0331_C4_unilat_SP_1.csv	4	3	1	1	2	.882928	2	.769727	2	.74281
0331_C4_unilat_SP_1.csv	4	3	1	1	2	.62205	2	.851032	2	.724558
0331_C4_unilat_SP_1.csv	4	3	1	1	2	.680678	2	.774152	2	.788532
0331_C4_unilat_SP_1.csv	4	3	1	1	2	.79517	2	.885878	2	.745022
0331_C4_unilat_SP_1.csv	4	3	1	1	2	.665745	2	.870575	2	.660951
0331_C4_unilat_SP_1.csv	4	3	1	1	2	.632743	2	.85601	2	.681047
0331_C4_unilat_SP_1.csv	4	3	1	1	2	.712205	2	.800332	2	.715892
0331_C4_unilat_SP_1.csv	4	3	1	1	2	.534476	2	.870391	2	.708886
0331_C4_unilat_SP_1.csv	4	3	1	1	2	.64694	2	.864307	2	.803835
0331_C4_unilat_SP_1.csv	4	3	1	1	2	.817478	2	.912058	2	.759771
0331_C4_unilat_SP_1.csv	4	3	1	1	2	.703171	2	.837021	2	.761615
0331_C4_unilat_SP_1.csv	4	3	1	1	2	.750184	2	.913348	2	.67146
0331_C4_unilat_SP_1.csv	4	3	1	1	2	.869285	2	.8809	2	.678835
0331_C4_unilat_SP_1.csv	4	3	1	1	2	.62076	2	.892146	2	.740044
0331_C4_unilat_SP_1.csv	4	3	1	1	2	.772308	2	.826327	2	.793326
0331_C4_unilat_SP_1.csv	4	3	1	1	2	.657817	2	.839233	2	.764749
0331_C4_unilat_SP_1.csv	4	3	1	1	2	.866888	2	.858776	2	.807153
0331_C4_unilat_SP_1.csv	4	3	1	1	2	.851217	2	.866519	2	.801622
0331_C4_unilat_SP_1.csv	4	3	1	1	2	.864491	2	.857301	2	.780789
0331_C4_unilat_SP_1.csv	4	3	1	1	2	.614491	2	.837574	2	.646018
0331_C4_unilat_SP_1.csv	4	3	1	1	2	.716261	2	.88514	2	.708886
0331_C4_unilat_SP_1.csv	4	3	1	1	2	.882743	2	.830015	2	.714786
0331_C4_unilat_SP_1.csv	4	3	1	1	2	.878687	2	.825774	2	.651549
0331_C4_unilat_SP_1.csv	4	3	1	1	2	.630162	2	.911873	2	.656895
0331_C4_unilat_SP_1.csv	4	3	1	1	2	.658186	2	.829093	2	.601401
0331_C4_unilat_SP_1.csv	4	3	1	1	2	.722714	2	.853614	2	.643621
0331_C4_unilat_SP_1.csv	4	3	1	1	2	.806047	2	.8809	2	.78042
0331_C4_unilat_SP_1.csv	4	3	1	1	2	.712389	2	.929019	2	.743732
0331_C4_unilat_SP_1.csv	4	3	1	1	2	.731748	2	.910029	2	.747603
0331_C4_unilat_SP_1.csv	4	3	1	1	2	.785951	2	.842183	2	.716445
0331_C4_unilat_SP_1.csv	4	3	1	1	2	.916851	2	.900258	2	.71663
0331_C4_unilat_SP_1.csv	4	3	1	1	2	.835177	2	.816187	2	.784108
0331_C4_unilat_SP_1.csv	4	3	1	1	2	.891777	2	.883112	2	.788901
0331_C4_unilat_SP_1.csv	4	3	1	1	2	.850848	2	.910583	2	.686025
0331_C4_unilat_SP_1.csv	4	3	1	1	2	.751106	2	.886615	2	.780052
0331_C4_unilat_SP_1.csv	4	3	1	1	2	.733776	2	.852507	2	.76899
0331_C4_unilat_SP_1.csv	4	3	1	1	2	.768805	2	.874816	2	.643252
0331_C4_unilat_SP_1.csv	4	3	1	1	2	.611541	2	.890118	2	.745944
0331_C4_unilat_SP_1.csv	4	3	1	1	2	.813237	2	.863201	2	.641224
0331_C4_unilat_SP_1.csv	4	3	1	1	2	.565819	2	.822087	2	.674594
0331_C4_unilat_SP_1.csv	4	3	1	1	2	.645649	2	.863754	2	.631268
0331_C4_unilat_SP_1.csv	4	3	1	1	2	.846423	2	.856379	2	.653761
0331_C4_unilat_SP_1.csv	4	3	1	1	2	.63385	2	.827249	2	.74115
0331_C4_unilat_SP_1.csv	4	3	1	1	2	.551069	2	.808813	2	.695796
0331_C4_unilat_SP_1.csv	4	3	1	1	2	.856195	2	.923673	2	.703724
0331_C4_unilat_SP_1.csv	4	3	1	1	2	.616335	2	.834071	2	.669985
0331_C4_unilat_SP_1.csv	4	3	1	1	2	.720501	2	.853982	2	.700959
0331_C4_unilat_SP_1.csv	4	3	1	1	2	.862279	2	.887721	2	.630531
0331_C4_unilat_SP_1.csv	4	3	1	1	2	.797751	2	.89528	2	.681416
0331_C4_unilat_SP_1.csv	4	3	1	1	2	.6816	2	.890671	2	.708702
0331_C4_unilat_SP_1.csv	4	3	1	1	2	.769358	2	.854535	2	.697087
0331_C4_unilat_SP_1.csv	4	3	1	1	2	.800332	2	.780789	2	.651733
0331_C4_unilat_SP_1.csv	4	3	1	1	2	.723451	2	.79517	2	.742625
0331_C4_unilat_SP_1.csv	4	3	1	1	2	.764012	2	.756822	2	.642883
0331_C4_unilat_SP_1.csv	4	3	1	1	2	.877028	2	.815265	2	.636799
0331_C4_unilat_SP_1.csv	4	3	1	1	2	.769543	2	.855457	2	.827618
0331_C4_unilat_SP_1.csv	4	3	1	1	2	.542035	2	.886984	2	.671645
0331_C4_unilat_SP_1.csv	4	3	1	1	2	.784108	2	.901549	2	.612094
0331_C4_unilat_SP_1.csv	4	3	1	1	2	.620944	2	.866888	2	.569137
0331_C4_unilat_SP_1.csv	4	3	1	1	2	.71073	2	.855826	2	.715892
0331_C4_unilat_SP_1.csv	4	3	1	1	2	.884403	2	.845501	2	.712021
0331_C4_unilat_SP_1.csv	4	3	1	1	2	.899336	2	.896202	2	.79351
0331_C4_unilat_SP_1.csv	4	3	1	1	2	.694875	2	.804941	2	.629794
0331_C4_unilat_SP_1.csv	4	3	1	1	2	.660767	2	.811209	2	.6309
0331_C4_unilat_SP_1.csv	4	3	1	1	2	.653945	2	.876291	2	.635878
0331_C4_unilat_SP_1.csv	4	3	1	1	2	.806785	2	.806232	2	.770833
0331_C4_unilat_SP_1.csv	4	3	1	1	2	.778024	2	.879056	2	.753872
0331_C4_unilat_SP_1.csv	4	3	1	1	2	.569137	2	.90708	2	.718105
0331_C4_unilat_SP_1.csv	4	3	1	1	2	.752581	2	.889012	2	.700037
0331_C4_unilat_SP_1.csv	4	3	1	1	2	.889749	2	.875737	2	.667404
0331_C4_unilat_SP_1.csv	4	3	1	1	2	.690634	2	.859698	2	.722529
0331_C4_unilat_SP_1.csv	4	3	1	1	2	.688422	2	.881453	2	.776364
0331_C4_unilat_SP_1.csv	4	3	1	1	2	.643068	2	.854351	2	.704093
0331_C4_unilat_SP_1.csv	4	3	1	1	2	.669432	2	.884034	2	.761615
0331_C4_unilat_SP_1.csv	4	3	1	1	2	.807522	2	.730642	2	.724926
0331_C4_unilat_SP_1.csv	4	3	1	1	2	.754425	2	.859329	2	.631637
0331_C4_unilat_SP_2.csv	4	3	1	1	.1	.142	.1	.17442	.1	.111201
0331_C4_unilat_SP_2.csv	4	3	1	1	.1	.150267	.1	.167774	.1	.123197
0331_C4_unilat_SP_2.csv	4	3	1	1	.1	.103907	.1	.162749	.1	.124656
0331_C4_unilat_SP_2.csv	4	3	1	1	.1	.168423	.1	.166315	.1	.11963
0331_C4_unilat_SP_2.csv	4	3	1	1	.1	.12271	.1	.158048	.1	.114767
0331_C4_unilat_SP_2.csv	4	3	1	1	.1	.136003	.1	.158048	.1	.131626
0331_C4_unilat_SP_2.csv	4	3	1	1	.1	.12498	.1	.174583	.1	.118982
0331_C4_unilat_SP_2.csv	4	3	1	1	.1	.129681	.1	.17669	.1	.114767
0331_C4_unilat_SP_2.csv	4	3	1	1	.1	.125466	.1	.162749	.1	.121576
0331_C4_unilat_SP_2.csv	4	3	1	1	.1	.136165	.1	.167774	.1	.124656
0331_C4_unilat_SP_2.csv	4	3	1	1	.1	.11574	.1	.171178	.1	.107797
0331_C4_unilat_SP_2.csv	4	3	1	1	.1	.139731	.1	.164208	.1	.121251
0331_C4_unilat_SP_2.csv	4	3	1	1	.1	.108121	.1	.171503	.1	.122872
0331_C4_unilat_SP_2.csv	4	3	1	1	.1	.142162	.1	.169071	.1	.117523
0331_C4_unilat_SP_2.csv	4	3	1	1	.1	.136651	.1	.163073	.1	.131626
0331_C4_unilat_SP_2.csv	4	3	1	1	.1	.110553	.1	.174583	.1	.1065
0331_C4_unilat_SP_2.csv	4	3	1	1	.1	.156427	.1	.164532	.1	.12579
0331_C4_unilat_SP_2.csv	4	3	1	1	.1	.165343	.1	.171178	.1	.122062
0331_C4_unilat_SP_2.csv	4	3	1	1	.1	.12887	.1	.165991	.1	.131626
0331_C4_unilat_SP_2.csv	4	3	1	1	.1	.152213	.1	.157886	.1	.123683
0331_C4_unilat_SP_2.csv	4	3	1	1	.1	.109094	.1	.177825	.1	.1065
0331_C4_unilat_SP_2.csv	4	3	1	1	.1	.129032	.1	.169071	.1	.120927
0331_C4_unilat_SP_2.csv	4	3	1	1	.1	.181553	.1	.171827	.1	.137786
0331_C4_unilat_SP_2.csv	4	3	1	1	.1	.113471	.1	.169395	.1	.125628
0331_C4_unilat_SP_2.csv	4	3	1	1	.1	.147998	.1	.16356	.1	.121089
0331_C4_unilat_SP_2.csv	4	3	1	1	.1	.169882	.1	.167936	.1	.123035
0331_C4_unilat_SP_2.csv	4	3	1	1	.1	.177014	.1	.680823	.1	.114443
0331_C4_unilat_SP_2.csv	4	3	1	1	.1	.173124	.1	.168099	.1	.119144
0331_C4_unilat_SP_2.csv	4	3	1	1	.1	.151402	.1	.177014	.1	.122872
0331_C4_unilat_SP_2.csv	4	3	1	1	.1	.146053	.1	.160804	.1	.123683
0331_C4_unilat_SP_2.csv	4	3	1	1	.1	.142973	.1	.178149	.1	.065002
0331_C4_unilat_SP_2.csv	4	3	1	1	.1	.125304	.1	.165505	.1	.065002
0331_C4_unilat_SP_2.csv	4	3	1	1	.1	.122872	.1	.167612	.1	.123521
0331_C4_unilat_SP_2.csv	4	3	1	1	.1	.131302	.1	.170854	.1	.131626
0331_C4_unilat_SP_2.csv	4	3	1	1	.1	.122872	.1	.170206	.1	.116226
0331_C4_unilat_SP_2.csv	4	3	1	1	.1	.135678	.1	.163884	.1	.11655
0331_C4_unilat_SP_2.csv	4	3	1	1	.1	.127087	.1	.174096	.1	.117037
0331_C4_unilat_SP_2.csv	4	3	1	1	.1	.119144	.1	.165991	.1	.118334
0331_C4_unilat_SP_2.csv	4	3	1	1	.1	.141676	.1	.166315	.1	.121251
0331_C4_unilat_SP_2.csv	4	3	1	1	.1	.115092	.1	.170368	.1	.137786
0331_C4_unilat_SP_2.csv	4	3	1	1	.1	.11185	.1	.174583	.1	.124493
0331_C4_unilat_SP_2.csv	4	3	1	1	.1	.125304	.1	.16664	.1	.123359
0331_C4_unilat_SP_2.csv	4	3	1	1	.1	.140704	.1	.162425	.1	.124169
0331_C4_unilat_SP_2.csv	4	3	1	1	.1	.145404	.1	.171016	.1	.117199
0331_C4_unilat_SP_2.csv	4	3	1	1	.1	.176528	.1	.177176	.1	.123521
0331_C4_unilat_SP_2.csv	4	3	1	1	.1	.132923	.1	.166478	.1	.131626
0331_C4_unilat_SP_2.csv	4	3	1	1	.1	.144432	.1	.157562	.1	.111039
0331_C4_unilat_SP_2.csv	4	3	1	1	.1	.129681	.1	.168585	.1	.12579
0331_C4_unilat_SP_2.csv	4	3	1	1	.1	.119955	.1	.173772	.1	.123521
0331_C4_unilat_SP_2.csv	4	3	1	1	.1	.152699	.1	.16664	.1	.131626
0331_C4_unilat_SP_2.csv	4	3	1	1	.1	.126601	.1	.664451	.1	.124331
0331_C4_unilat_SP_2.csv	4	3	1	1	.1	.14735	.1	.163884	.1	.125304
0331_C4_unilat_SP_2.csv	4	3	1	1	.1	.112336	.1	.171341	.1	.137786
0331_C4_unilat_SP_2.csv	4	3	1	1	.1	.121089	.1	.176366	.1	.120441
0331_C4_unilat_SP_2.csv	4	3	1	1	.1	.173124	.1	.166478	.1	.065002
0331_C4_unilat_SP_2.csv	4	3	1	1	.1	.140704	.1	.09645	.1	.124493
0331_C4_unilat_SP_2.csv	4	3	1	1	.1	.108121	.1	.16048	.1	.113633
0331_C4_unilat_SP_2.csv	4	3	1	1	.1	.134544	.1	.167612	.1	.12498
0331_C4_unilat_SP_2.csv	4	3	1	1	.1	.134544	.1	.173772	.1	.122386
0331_C4_unilat_SP_2.csv	4	3	1	1	.1	.108932	.1	.165991	.1	.12579
0331_C4_unilat_SP_2.csv	4	3	1	1	.1	.14119	.1	.169557	.1	.124169
0331_C4_unilat_SP_2.csv	4	3	1	1	.1	.120927	.1	.15821	.1	.112498
0331_C4_unilat_SP_2.csv	4	3	1	1	.1	.173448	.1	.16356	.1	.118009
0331_C4_unilat_SP_2.csv	4	3	1	1	.1	.139245	.1	.166964	.1	.065002
0331_C4_unilat_SP_2.csv	4	3	1	1	.1	.135678	.1	.165505	.1	.121738
0331_C4_unilat_SP_2.csv	4	3	1	1	.1	.111363	.1	.161452	.1	.124169
0331_C4_unilat_SP_2.csv	4	3	1	1	.1	.113146	.1	.162425	.1	.122386
0331_C4_unilat_SP_2.csv	4	3	1	1	.1	.147674	.1	.165667	.1	.118172
0331_C4_unilat_SP_2.csv	4	3	1	1	.1	.157238	.1	.165991	.1	.124007
0331_C4_unilat_SP_2.csv	4	3	1	1	.1	.157886	.1	.168909	.1	.108932
0331_C4_unilat_SP_2.csv	4	3	1	1	.1	.163884	.1	.169071	.1	.124656
0331_C4_unilat_SP_2.csv	4	3	1	1	.1	.120927	.1	.168423	.1	.120927
0331_C4_unilat_SP_2.csv	4	3	1	1	.1	.14427	.1	.16664	.1	.119955
0331_C4_unilat_SP_2.csv	4	3	1	1	.1	.129356	.1	.16437	.1	.122872
0331_C4_unilat_SP_2.csv	4	3	1	1	.1	.112498	.1	.164532	.1	.119144
0331_C4_unilat_SP_2.csv	4	3	1	1	.1	.130491	.1	.163722	.1	.113308
0331_C4_unilat_SP_2.csv	4	3	1	1	.1	.110877	.1	.206354	.1	.131626
0331_C4_unilat_SP_2.csv	4	3	1	1	.1	.141352	.1	.178473	.1	.131626
0331_C4_unilat_SP_2.csv	4	3	1	1	.1	.144594	.1	.176041	.1	.117685
0331_C4_unilat_SP_2.csv	4	3	1	1	.1	.13584	.1	.165991	.1	.121738
0331_C4_unilat_SP_2.csv	4	3	1	1	.1	.141352	.1	.1775	.1	.123359
0331_C4_unilat_SP_2.csv	4	3	1	1	.1	.118982	.1	.203923	.1	.110229
0331_C4_unilat_SP_2.csv	4	3	1	1	.1	.13811	.1	.170044	.1	.114767
0331_C4_unilat_SP_2.csv	4	3	1	1	.1	.170854	.1	.174583	.1	.065002
0331_C4_unilat_SP_2.csv	4	3	1	1	.1	.175069	.1	.173124	.1	.131626
0331_C4_unilat_SP_2.csv	4	3	1	1	.1	.121251	.1	.159021	.1	.131626
0331_C4_unilat_SP_2.csv	4	3	1	1	.1	.164046	.1	.366348	.1	.113957
0331_C4_unilat_SP_2.csv	4	3	1	1	.1	.110391	.1	.332145	.1	.121738
0331_C4_unilat_SP_2.csv	4	3	1	1	.1	.124818	.1	.159669	.1	.120441
0331_C4_unilat_SP_2.csv	4	3	1	1	.1	.164046	.1	.171016	.1	.110553
0331_C4_unilat_SP_2.csv	4	3	1	1	.1	.159021	.1	.162587	.1	.122872
0331_C4_unilat_SP_2.csv	4	3	1	1	.1	.120117	.1	.150754	.1	.116388
0331_C4_unilat_SP_2.csv	4	3	1	1	.1	.179284	.1	.152537	.1	.123035
0331_C4_unilat_SP_2.csv	4	3	1	1	.1	.099044	.1	.168261	.1	.113633
0331_C4_unilat_SP_2.csv	4	3	1	1	.1	.147512	.1	.515319	.1	.119955
0331_C4_unilat_SP_2.csv	4	3	1	1	.1	.159669	.1	.173448	.1	.114281
0331_C4_unilat_SP_2.csv	4	3	1	1	.1	.168747	.1	.16356	.1	.120603
0331_C4_unilat_SP_2.csv	4	3	1	1	.1	.187875	.1	.170368	.1	.122062
0331_C4_unilat_SP_2.csv	4	3	1	1	.1	.111363	.1	.167288	.1	.120279
0331_C4_unilat_SP_2.csv	4	3	1	1	.1	.138272	.1	.16972	.1	.114767
0331_C4_unilat_SP_2.csv	4	3	1	1	.5	.317718	.5	.477225	.5	.379316
0331_C4_unilat_SP_2.csv	4	3	1	1	.5	.322743	.5	.499108	.5	.339763
0331_C4_unilat_SP_2.csv	4	3	1	1	.5	.454855	.5	.490355	.5	.335225
0331_C4_unilat_SP_2.csv	4	3	1	1	.5	.347058	.5	.471227	.5	.366348
0331_C4_unilat_SP_2.csv	4	3	1	1	.5	.375101	.5	.505592	.5	.37964
0331_C4_unilat_SP_2.csv	4	3	1	1	.5	.458907	.5	.485816	.5	.337494
0331_C4_unilat_SP_2.csv	4	3	1	1	.5	.314962	.5	.492138	.5	.330199
0331_C4_unilat_SP_2.csv	4	3	1	1	.5	.502837	.5	.499595	.5	.358081
0331_C4_unilat_SP_2.csv	4	3	1	1	.5	.304425	.5	.494083	.5	.353056
0331_C4_unilat_SP_2.csv	4	3	1	1	.5	.536878	.5	.511914	.5	.347544
0331_C4_unilat_SP_2.csv	4	3	1	1	.5	.389204	.5	.47836	.5	.339925
0331_C4_unilat_SP_2.csv	4	3	1	1	.5	.488572	.5	.496515	.5	.333117
0331_C4_unilat_SP_2.csv	4	3	1	1	.5	.576431	.5	.516453	.5	.352569
0331_C4_unilat_SP_2.csv	4	3	1	1	.5	.389528	.5	.504944	.5	.341709
0331_C4_unilat_SP_2.csv	4	3	1	1	.5	.327444	.5	.478197	.5	.33409
0331_C4_unilat_SP_2.csv	4	3	1	1	.5	.466526	.5	.491652	.5	.336521
0331_C4_unilat_SP_2.csv	4	3	1	1	.5	.468958	.5	.488086	.5	.31172
0331_C4_unilat_SP_2.csv	4	3	1	1	.5	.476739	.5	.479818	.5	.349003
0331_C4_unilat_SP_2.csv	4	3	1	1	.5	.48306	.5	.484195	.5	.356298
0331_C4_unilat_SP_2.csv	4	3	1	1	.5	.38888	.5	.479981	.5	.352731
0331_C4_unilat_SP_2.csv	4	3	1	1	.5	.56249	.5	.501702	.5	.33717
0331_C4_unilat_SP_2.csv	4	3	1	1	.5	.383531	.5	.485654	.5	.374615
0331_C4_unilat_SP_2.csv	4	3	1	1	.5	.385314	.5	.479332	.5	.315124
0331_C4_unilat_SP_2.csv	4	3	1	1	.5	.361485	.5	.495218	.5	.353542
0331_C4_unilat_SP_2.csv	4	3	1	1	.5	.411574	.5	.504458	.5	.332469
0331_C4_unilat_SP_2.csv	4	3	1	1	.5	.342195	.5	.480791	.5	.355487
0331_C4_unilat_SP_2.csv	4	3	1	1	.5	.313827	.5	.479494	.5	.379802
0331_C4_unilat_SP_2.csv	4	3	1	1	.5	.352893	.5	.475604	.5	.336521
0331_C4_unilat_SP_2.csv	4	3	1	1	.5	.37883	.5	.498946	.5	.355649
0331_C4_unilat_SP_2.csv	4	3	1	1	.5	.34414	.5	.489869	.5	.352245
0331_C4_unilat_SP_2.csv	4	3	1	1	.5	.380126	.5	.47836	.5	.35111
0331_C4_unilat_SP_2.csv	4	3	1	1	.5	.467499	.5	.492787	.5	.346409
0331_C4_unilat_SP_2.csv	4	3	1	1	.5	.453234	.5	.499271	.5	.359864
0331_C4_unilat_SP_2.csv	4	3	1	1	.5	.437348	.5	.520019	.5	.352893
0331_C4_unilat_SP_2.csv	4	3	1	1	.5	.446912	.5	.488734	.5	.350624
0331_C4_unilat_SP_2.csv	4	3	1	1	.5	.397958	.5	.501864	.5	.338304
0331_C4_unilat_SP_2.csv	4	3	1	1	.5	.562652	.5	.461015	.5	.349489
0331_C4_unilat_SP_2.csv	4	3	1	1	.5	.429891	.5	.495218	.5	.335873
0331_C4_unilat_SP_2.csv	4	3	1	1	.5	.461663	.5	.490841	.5	.347382
0331_C4_unilat_SP_2.csv	4	3	1	1	.5	.321932	.5	.47836	.5	.367969
0331_C4_unilat_SP_2.csv	4	3	1	1	.5	.42519	.5	.489869	.5	.362133
0331_C4_unilat_SP_2.csv	4	3	1	1	.5	.452586	.5	.510618	.5	.324526
0331_C4_unilat_SP_2.csv	4	3	1	1	.5	.399092	.5	.494732	.5	.364889
0331_C4_unilat_SP_2.csv	4	3	1	1	.5	.489707	.5	.479818	.5	.368941
0331_C4_unilat_SP_2.csv	4	3	1	1	.5	.355973	.5	.466202	.5	.329875
0331_C4_unilat_SP_2.csv	4	3	1	1	.5	.371535	.5	.48922	.5	.339925
0331_C4_unilat_SP_2.csv	4	3	1	1	.5	.391798	.5	.454044	.5	.370887
0331_C4_unilat_SP_2.csv	4	3	1	1	.5	.309775	.5	.474145	.5	.342843
0331_C4_unilat_SP_2.csv	4	3	1	1	.5	.373967	.5	.478846	.5	.352893
0331_C4_unilat_SP_2.csv	4	3	1	1	.5	.39812	.5	.484357	.5	.366024
0331_C4_unilat_SP_2.csv	4	3	1	1	.5	.37575	.5	.502675	.5	.36262
0331_C4_unilat_SP_2.csv	4	3	1	1	.5	.377857	.5	.48841	.5	.343492
0331_C4_unilat_SP_2.csv	4	3	1	1	.5	.451451	.5	.491166	.5	.347058
0331_C4_unilat_SP_2.csv	4	3	1	1	.5	.47609	.5	.462798	.5	.349327
0331_C4_unilat_SP_2.csv	4	3	1	1	.5	.401362	.5	.5077	.5	.343654
0331_C4_unilat_SP_2.csv	4	3	1	1	.5	.338467	.5	.500892	.5	.345113
0331_C4_unilat_SP_2.csv	4	3	1	1	.5	.480953	.5	.486627	.5	.340736
0331_C4_unilat_SP_2.csv	4	3	1	1	.5	.406225	.5	.484844	.5	.355325
0331_C4_unilat_SP_2.csv	4	3	1	1	.5	.431026	.5	.462312	.5	.330361
0331_C4_unilat_SP_2.csv	4	3	1	1	.5	.346409	.5	.502675	.5	.340574
0331_C4_unilat_SP_2.csv	4	3	1	1	.5	.294537	.5	.473172	.5	.366186
0331_C4_unilat_SP_2.csv	4	3	1	1	.5	.420652	.5	.45064	.5	.349489
0331_C4_unilat_SP_2.csv	4	3	1	1	.5	.406225	.5	.496515	.5	.348517
0331_C4_unilat_SP_2.csv	4	3	1	1	.5	.422111	.5	.509807	.5	.343816
0331_C4_unilat_SP_2.csv	4	3	1	1	.5	.338629	.5	.493759	.5	.354352
0331_C4_unilat_SP_2.csv	4	3	1	1	.5	.353542	.5	.48614	.5	.312044
0331_C4_unilat_SP_2.csv	4	3	1	1	.5	.475442	.5	.5077	.5	.349165
0331_C4_unilat_SP_2.csv	4	3	1	1	.5	.284973	.5	.465716	.5	.348517
0331_C4_unilat_SP_2.csv	4	3	1	1	.5	.421786	.5	.504782	.5	.353218
0331_C4_unilat_SP_2.csv	4	3	1	1	.5	.290809	.5	.500405	.5	.339925
0331_C4_unilat_SP_2.csv	4	3	1	1	.5	.308802	.5	.531042	.5	.355649
0331_C4_unilat_SP_2.csv	4	3	1	1	.5	.384665	.5	.507862	.5	.339925
0331_C4_unilat_SP_2.csv	4	3	1	1	.5	.294537	.5	.49846	.5	.349489
0331_C4_unilat_SP_2.csv	4	3	1	1	.5	.310099	.5	.506241	.5	.338142
0331_C4_unilat_SP_2.csv	4	3	1	1	.5	.546604	.5	.497163	.5	.336197
0331_C4_unilat_SP_2.csv	4	3	1	1	.5	.493597	.5	.468471	.5	.350138
0331_C4_unilat_SP_2.csv	4	3	1	1	.5	.533474	.5	.4923	.5	.344951
0331_C4_unilat_SP_2.csv	4	3	1	1	.5	.448695	.5	.512077	.5	.342519
0331_C4_unilat_SP_2.csv	4	3	1	1	.5	.482736	.5	.493759	.5	.334576
0331_C4_unilat_SP_2.csv	4	3	1	1	.5	.387583	.5	.478846	.5	.375912
0331_C4_unilat_SP_2.csv	4	3	1	1	.5	.364565	.5	.489707	.5	.371535
0331_C4_unilat_SP_2.csv	4	3	1	1	.5	.286756	.5	.481764	.5	.35111
0331_C4_unilat_SP_2.csv	4	3	1	1	.5	.451127	.5	.489382	.5	.358081
0331_C4_unilat_SP_2.csv	4	3	1	1	.5	.361485	.5	.5077	.5	.36262
0331_C4_unilat_SP_2.csv	4	3	1	1	.5	.422111	.5	.503323	.5	.329713
0331_C4_unilat_SP_2.csv	4	3	1	1	.5	.387097	.5	.499595	.5	.359702
0331_C4_unilat_SP_2.csv	4	3	1	1	.5	.395526	.5	.506727	.5	.333279
0331_C4_unilat_SP_2.csv	4	3	1	1	.5	.338142	.5	.482412	.5	.372183
0331_C4_unilat_SP_2.csv	4	3	1	1	.5	.384665	.5	.510618	.5	.348679
0331_C4_unilat_SP_2.csv	4	3	1	1	.5	.389042	.5	.503323	.5	.342357
0331_C4_unilat_SP_2.csv	4	3	1	1	.5	.308964	.5	.480467	.5	.372183
0331_C4_unilat_SP_2.csv	4	3	1	1	.5	.426974	.5	.481115	.5	.329389
0331_C4_unilat_SP_2.csv	4	3	1	1	.5	.429243	.5	.487437	.5	.356136
0331_C4_unilat_SP_2.csv	4	3	1	1	.5	.321932	.5	.485654	.5	.359864
0331_C4_unilat_SP_2.csv	4	3	1	1	.5	.35419	.5	.486465	.5	.342681
0331_C4_unilat_SP_2.csv	4	3	1	1	.5	.430702	.5	.497487	.5	.337818
0331_C4_unilat_SP_2.csv	4	3	1	1	.5	.532988	.5	.480143	.5	.361485
0331_C4_unilat_SP_2.csv	4	3	1	1	.5	.501216	.5	.48533	.5	.346572
0331_C4_unilat_SP_2.csv	4	3	1	1	.5	.460691	.5	.519047	.5	.332631
0331_C4_unilat_SP_2.csv	4	3	1	1	.5	.436375	.5	.49457	.5	.368131
0331_C4_unilat_SP_2.csv	4	3	1	1	1	.46912	1	.6852	1	.520019
0331_C4_unilat_SP_2.csv	4	3	1	1	1	.750041	1	.656022	1	.462474
0331_C4_unilat_SP_2.csv	4	3	1	1	1	.422435	1	.67207	1	.561841
0331_C4_unilat_SP_2.csv	4	3	1	1	1	.521965	1	.712271	1	.514832
0331_C4_unilat_SP_2.csv	4	3	1	1	1	.507376	1	.669801	1	.463284
0331_C4_unilat_SP_2.csv	4	3	1	1	1	.585346	1	.627492	1	.500729
0331_C4_unilat_SP_2.csv	4	3	1	1	1	.51775	1	.714703	1	.561679
0331_C4_unilat_SP_2.csv	4	3	1	1	1	.684552	1	.70757	1	.467499
0331_C4_unilat_SP_2.csv	4	3	1	1	1	.513049	1	.671908	1	.458097
0331_C4_unilat_SP_2.csv	4	3	1	1	1	.640785	1	.669476	1	.46296
0331_C4_unilat_SP_2.csv	4	3	1	1	1	.426974	1	.717134	1	.462474
0331_C4_unilat_SP_2.csv	4	3	1	1	1	.422921	1	.620684	1	.47301
0331_C4_unilat_SP_2.csv	4	3	1	1	1	.545469	1	.666234	1	.495056
0331_C4_unilat_SP_2.csv	4	3	1	1	1	.504296	1	.693954	1	.522289
0331_C4_unilat_SP_2.csv	4	3	1	1	1	.517912	1	.707732	1	.452423
0331_C4_unilat_SP_2.csv	4	3	1	1	1	.609823	1	.688604	1	.528935
0331_C4_unilat_SP_2.csv	4	3	1	1	1	.680013	1	.628141	1	.564759
0331_C4_unilat_SP_2.csv	4	3	1	1	1	.613065	1	.695737	1	.473821
0331_C4_unilat_SP_2.csv	4	3	1	1	1	.629275	1	.693954	1	.525045
0331_C4_unilat_SP_2.csv	4	3	1	1	1	.538661	1	.711298	1	.533312
0331_C4_unilat_SP_2.csv	4	3	1	1	1	.491814	1	.718269	1	.453234
0331_C4_unilat_SP_2.csv	4	3	1	1	1	.539634	1	.674664	1	.520182
0331_C4_unilat_SP_2.csv	4	3	1	1	1	.477873	1	.630086	1	.467823
0331_C4_unilat_SP_2.csv	4	3	1	1	1	.558275	1	.664451	1	.548387
0331_C4_unilat_SP_2.csv	4	3	1	1	1	.698979	1	.638677	1	.497325
0331_C4_unilat_SP_2.csv	4	3	1	1	1	.483385	1	.705463	1	.507538
0331_C4_unilat_SP_2.csv	4	3	1	1	1	.587291	1	.643054	1	.517264
0331_C4_unilat_SP_2.csv	4	3	1	1	1	.574161	1	.704004	1	.540444
0331_C4_unilat_SP_2.csv	4	3	1	1	1	.562166	1	.713244	1	.464419
0331_C4_unilat_SP_2.csv	4	3	1	1	1	.48533	1	.68828	1	.525045
0331_C4_unilat_SP_2.csv	4	3	1	1	1	.608364	1	.687145	1	.539309
0331_C4_unilat_SP_2.csv	4	3	1	1	1	.569136	1	.741611	1	.451451
0331_C4_unilat_SP_2.csv	4	3	1	1	1	.60107	1	.632193	1	.560545
0331_C4_unilat_SP_2.csv	4	3	1	1	1	.535257	1	.673367	1	.458097
0331_C4_unilat_SP_2.csv	4	3	1	1	1	.491652	1	.642406	1	.540768
0331_C4_unilat_SP_2.csv	4	3	1	1	1	.467012	1	.696061	1	.494083
0331_C4_unilat_SP_2.csv	4	3	1	1	1	.400227	1	.731723	1	.528449
0331_C4_unilat_SP_2.csv	4	3	1	1	1	.607392	1	.705301	1	.501702
0331_C4_unilat_SP_2.csv	4	3	1	1	1	.58486	1	.722321	1	.470092
0331_C4_unilat_SP_2.csv	4	3	1	1	1	.696385	1	.686011	1	.562328
0331_C4_unilat_SP_2.csv	4	3	1	1	1	.477549	1	.664775	1	.484195
0331_C4_unilat_SP_2.csv	4	3	1	1	1	.698492	1	.728319	1	.454369
0331_C4_unilat_SP_2.csv	4	3	1	1	1	.522775	1	.688118	1	.565246
0331_C4_unilat_SP_2.csv	4	3	1	1	1	.508024	1	.626844	1	.471065
0331_C4_unilat_SP_2.csv	4	3	1	1	1	.476252	1	.677906	1	.462312
0331_C4_unilat_SP_2.csv	4	3	1	1	1	.668828	1	.657967	1	.559896
0331_C4_unilat_SP_2.csv	4	3	1	1	1	.547414	1	.632031	1	.519371
0331_C4_unilat_SP_2.csv	4	3	1	1	1	.469444	1	.643864	1	.521154
0331_C4_unilat_SP_2.csv	4	3	1	1	1	.439455	1	.672718	1	.52391
0331_C4_unilat_SP_2.csv	4	3	1	1	1	.589074	1	.644999	1	.532177
0331_C4_unilat_SP_2.csv	4	3	1	1	1	.569947	1	.699465	1	.460204
0331_C4_unilat_SP_2.csv	4	3	1	1	1	.493273	1	.677581	1	.563625
0331_C4_unilat_SP_2.csv	4	3	1	1	1	.382882	1	.67515	1	.506079
0331_C4_unilat_SP_2.csv	4	3	1	1	1	.710326	1	.730102	1	.527152
0331_C4_unilat_SP_2.csv	4	3	1	1	1	.487923	1	.696547	1	.528773
0331_C4_unilat_SP_2.csv	4	3	1	1	1	.721349	1	.687308	1	.503323
0331_C4_unilat_SP_2.csv	4	3	1	1	1	.481764	1	.670125	1	.543686
0331_C4_unilat_SP_2.csv	4	3	1	1	1	.483709	1	.693143	1	.458745
0331_C4_unilat_SP_2.csv	4	3	1	1	1	.496191	1	.704004	1	.467823
0331_C4_unilat_SP_2.csv	4	3	1	1	1	.543686	1	.700762	1	.46993
0331_C4_unilat_SP_2.csv	4	3	1	1	1	.703842	1	.679689	1	.506727
0331_C4_unilat_SP_2.csv	4	3	1	1	1	.607392	1	.709677	1	.514832
0331_C4_unilat_SP_2.csv	4	3	1	1	1	.551629	1	.670935	1	.514346
0331_C4_unilat_SP_2.csv	4	3	1	1	1	.589723	1	.697034	1	.525045
0331_C4_unilat_SP_2.csv	4	3	1	1	1	.417896	1	.66899	1	.467499
0331_C4_unilat_SP_2.csv	4	3	1	1	1	.422921	1	.703355	1	.588102
0331_C4_unilat_SP_2.csv	4	3	1	1	1	.56249	1	.614848	1	.51467
0331_C4_unilat_SP_2.csv	4	3	1	1	1	.486465	1	.654725	1	.528773
0331_C4_unilat_SP_2.csv	4	3	1	1	1	.48614	1	.677419	1	.510293
0331_C4_unilat_SP_2.csv	4	3	1	1	1	.459232	1	.664938	1	.559572
0331_C4_unilat_SP_2.csv	4	3	1	1	1	.548873	1	.680986	1	.573837
0331_C4_unilat_SP_2.csv	4	3	1	1	1	.583725	1	.707408	1	.543848
0331_C4_unilat_SP_2.csv	4	3	1	1	1	.799481	1	.673043	1	.488086
0331_C4_unilat_SP_2.csv	4	3	1	1	1	.459232	1	.665586	1	.565246
0331_C4_unilat_SP_2.csv	4	3	1	1	1	.446101	1	.670935	1	.458421
0331_C4_unilat_SP_2.csv	4	3	1	1	1	.728643	1	.720862	1	.596693
0331_C4_unilat_SP_2.csv	4	3	1	1	1	.702545	1	.679851	1	.509321
0331_C4_unilat_SP_2.csv	4	3	1	1	1	.591668	1	.668018	1	.461501
0331_C4_unilat_SP_2.csv	4	3	1	1	1	.700762	1	.699627	1	.542551
0331_C4_unilat_SP_2.csv	4	3	1	1	1	.761874	1	.635922	1	.522937
0331_C4_unilat_SP_2.csv	4	3	1	1	1	.576593	1	.66202	1	.544983
0331_C4_unilat_SP_2.csv	4	3	1	1	1	.54012	1	.694926	1	.532663
0331_C4_unilat_SP_2.csv	4	3	1	1	1	.595396	1	.711623	1	.50543
0331_C4_unilat_SP_2.csv	4	3	1	1	1	.497325	1	.680337	1	.565732
0331_C4_unilat_SP_2.csv	4	3	1	1	1	.527638	1	.670773	1	.532988
0331_C4_unilat_SP_2.csv	4	3	1	1	1	.66283	1	.701248	1	.463446
0331_C4_unilat_SP_2.csv	4	3	1	1	1	.589723	1	.614848	1	.478522
0331_C4_unilat_SP_2.csv	4	3	1	1	1	.64889	1	.67823	1	.466526
0331_C4_unilat_SP_2.csv	4	3	1	1	1	.450316	1	.686497	1	.476414
0331_C4_unilat_SP_2.csv	4	3	1	1	1	.474469	1	.68439	1	.500729
0331_C4_unilat_SP_2.csv	4	3	1	1	1	.569622	1	.691684	1	.547414
0331_C4_unilat_SP_2.csv	4	3	1	1	1	.573351	1	.684065	1	.537364
0331_C4_unilat_SP_2.csv	4	3	1	1	1	.456152	1	.689577	1	.483547
0331_C4_unilat_SP_2.csv	4	3	1	1	1	.481115	1	.709677	1	.497001
0331_C4_unilat_SP_2.csv	4	3	1	1	1	.595072	1	.602853	1	.494408
0331_C4_unilat_SP_2.csv	4	3	1	1	1	.553574	1	.719241	1	.521965
0331_C4_unilat_SP_2.csv	4	3	1	1	1	.759118	1	.698817	1	.516777
0331_C4_unilat_SP_2.csv	4	3	1	1	1	.391798	1	.695575	1	.474631
0331_C4_unilat_SP_2.csv	4	3	1	1	1	.653591	1	.706111	1	.545307
0331_C4_unilat_SP_2.csv	4	3	1	1	1	.750527	1	.685849	1	.551629
0331_C4_unilat_SP_2.csv	4	3	1	1	2	.612903	2	.90047	2	.711785
0331_C4_unilat_SP_2.csv	4	3	1	1	2	.590047	2	.913924	2	.706273
0331_C4_unilat_SP_2.csv	4	3	1	1	2	.5633	2	.833847	2	.71681
0331_C4_unilat_SP_2.csv	4	3	1	1	2	.724915	2	.877776	2	.641757
0331_C4_unilat_SP_2.csv	4	3	1	1	2	.69136	2	.915545	2	.627654
0331_C4_unilat_SP_2.csv	4	3	1	1	2	.667369	2	.887502	2	.700276
0331_C4_unilat_SP_2.csv	4	3	1	1	2	.741611	2	.812936	2	.603177
0331_C4_unilat_SP_2.csv	4	3	1	1	2	.657967	2	.883774	2	.842114
0331_C4_unilat_SP_2.csv	4	3	1	1	2	.669152	2	.814557	2	.819744
0331_C4_unilat_SP_2.csv	4	3	1	1	2	.620522	2	.928838	2	.689091
0331_C4_unilat_SP_2.csv	4	3	1	1	2	.623602	2	.79397	2	.696061
0331_C4_unilat_SP_2.csv	4	3	1	1	2	.914087	2	.944075	2	.602205
0331_C4_unilat_SP_2.csv	4	3	1	1	2	.793646	2	.865456	2	.791538
0331_C4_unilat_SP_2.csv	4	3	1	1	2	.626033	2	.757173	2	.611282
0331_C4_unilat_SP_2.csv	4	3	1	1	2	.871454	2	.900146	2	.728157
0331_C4_unilat_SP_2.csv	4	3	1	1	2	.91976	2	.912303	2	.757659
0331_C4_unilat_SP_2.csv	4	3	1	1	2	.625709	2	.900146	2	.766899
0331_C4_unilat_SP_2.csv	4	3	1	1	2	.473821	2	.851354	2	.860755
0331_C4_unilat_SP_2.csv	4	3	1	1	2	.859783	2	.810828	2	.83871
0331_C4_unilat_SP_2.csv	4	3	1	1	2	.875182	2	.92673	2	.770303
0331_C4_unilat_SP_2.csv	4	3	1	1	2	.70141	2	.791376	2	.6852
0331_C4_unilat_SP_2.csv	4	3	1	1	2	.796563	2	.885557	2	.722808
0331_C4_unilat_SP_2.csv	4	3	1	1	2	.563625	2	.895931	2	.756362
0331_C4_unilat_SP_2.csv	4	3	1	1	2	.898849	2	.925272	2	.792997
0331_C4_unilat_SP_2.csv	4	3	1	1	2	.667855	2	.827525	2	.783595
0331_C4_unilat_SP_2.csv	4	3	1	1	2	.60804	2	.872265	2	.76544
0331_C4_unilat_SP_2.csv	4	3	1	1	2	.842276	2	.862538	2	.773383
0331_C4_unilat_SP_2.csv	4	3	1	1	2	.826066	2	.911331	2	.735451
0331_C4_unilat_SP_2.csv	4	3	1	1	2	.702221	2	.855406	2	.686335
0331_C4_unilat_SP_2.csv	4	3	1	1	2	.720376	2	.88118	2	.80013
0331_C4_unilat_SP_2.csv	4	3	1	1	2	.859783	2	.90274	2	.772248
0331_C4_unilat_SP_2.csv	4	3	1	1	2	.798347	2	.83644	2	.721349
0331_C4_unilat_SP_2.csv	4	3	1	1	2	.819258	2	.923651	2	.628627
0331_C4_unilat_SP_2.csv	4	3	1	1	2	.732858	2	.82947	2	.792673
0331_C4_unilat_SP_2.csv	4	3	1	1	2	.66202	2	.904685	2	.802399
0331_C4_unilat_SP_2.csv	4	3	1	1	2	.537688	2	.940023	2	.720376
0331_C4_unilat_SP_2.csv	4	3	1	1	2	.697682	2	.796726	2	.780678
0331_C4_unilat_SP_2.csv	4	3	1	1	2	.836602	2	.92981	2	.687632
0331_C4_unilat_SP_2.csv	4	3	1	1	2	.760415	2	.872427	2	.867726
0331_C4_unilat_SP_2.csv	4	3	1	1	2	.949749	2	.907603	2	.767223
0331_C4_unilat_SP_2.csv	4	3	1	1	2	.739018	2	.846977	2	.788134
0331_C4_unilat_SP_2.csv	4	3	1	1	2	.728319	2	.911493	2	.725888
0331_C4_unilat_SP_2.csv	4	3	1	1	2	.728805	2	.936781	2	.759442
0331_C4_unilat_SP_2.csv	4	3	1	1	2	.664127	2	.814881	2	.757335
0331_C4_unilat_SP_2.csv	4	3	1	1	2	.708381	2	.846977	2	.819744
0331_C4_unilat_SP_2.csv	4	3	1	1	2	.695899	2	.866105	2	.696547
0331_C4_unilat_SP_2.csv	4	3	1	1	2	.534284	2	.947317	2	.667855
0331_C4_unilat_SP_2.csv	4	3	1	1	2	.613876	2	.915545	2	.657481
0331_C4_unilat_SP_2.csv	4	3	1	1	2	.779543	2	.863835	2	.742098
0331_C4_unilat_SP_2.csv	4	3	1	1	2	.689577	2	.81942	2	.724266
0331_C4_unilat_SP_2.csv	4	3	1	1	2	.614362	2	.943913	2	.711623
0331_C4_unilat_SP_2.csv	4	3	1	1	2	.723942	2	.746474	2	.701248
0331_C4_unilat_SP_2.csv	4	3	1	1	2	.677744	2	.893013	2	.733182
0331_C4_unilat_SP_2.csv	4	3	1	1	2	.785216	2	.916032	2	.703031
0331_C4_unilat_SP_2.csv	4	3	1	1	2	.888799	2	.910358	2	.760901
0331_C4_unilat_SP_2.csv	4	3	1	1	2	.587291	2	.90744	2	.835954
0331_C4_unilat_SP_2.csv	4	3	1	1	2	.843249	2	.943589	2	.683093
0331_C4_unilat_SP_2.csv	4	3	1	1	2	.821365	2	.914411	2	.710164
0331_C4_unilat_SP_2.csv	4	3	1	1	2	.58875	2	.846491	2	.788458
0331_C4_unilat_SP_2.csv	4	3	1	1	2	.700762	2	.756525	2	.676447
0331_C4_unilat_SP_2.csv	4	3	1	1	2	.522289	2	.91895	2	.735127
0331_C4_unilat_SP_2.csv	4	3	1	1	2	.818609	2	.878424	2	.672556
0331_C4_unilat_SP_2.csv	4	3	1	1	2	.589885	2	.825904	2	.804344
0331_C4_unilat_SP_2.csv	4	3	1	1	2	.717782	2	.904847	2	.638515
0331_C4_unilat_SP_2.csv	4	3	1	1	2	.759604	2	.892689	2	.71989
0331_C4_unilat_SP_2.csv	4	3	1	1	2	.828822	2	.886043	2	.688442
0331_C4_unilat_SP_2.csv	4	3	1	1	2	.624574	2	.893013	2	.735938
0331_C4_unilat_SP_2.csv	4	3	1	1	2	.723294	2	.884098	2	.728319
0331_C4_unilat_SP_2.csv	4	3	1	1	2	.5077	2	.880694	2	.773059
0331_C4_unilat_SP_2.csv	4	3	1	1	2	.84487	2	.89042	2	.718107
0331_C4_unilat_SP_2.csv	4	3	1	1	2	.872751	2	.894472	2	.573189
0331_C4_unilat_SP_2.csv	4	3	1	1	2	.726374	2	.862052	2	.728643
0331_C4_unilat_SP_2.csv	4	3	1	1	2	.553088	2	.906468	2	.636894
0331_C4_unilat_SP_2.csv	4	3	1	1	2	.773869	2	.917977	2	.711136
0331_C4_unilat_SP_2.csv	4	3	1	1	2	.687632	2	.929648	2	.704004
0331_C4_unilat_SP_2.csv	4	3	1	1	2	.587778	2	.898039	2	.643864
0331_C4_unilat_SP_2.csv	4	3	1	1	2	.731075	2	.885557	2	.759442
0331_C4_unilat_SP_2.csv	4	3	1	1	2	.744529	2	.928027	2	.777273
0331_C4_unilat_SP_2.csv	4	3	1	1	2	.813908	2	.810018	2	.77468
0331_C4_unilat_SP_2.csv	4	3	1	1	2	.847301	2	.851678	2	.82331
0331_C4_unilat_SP_2.csv	4	3	1	1	2	.698006	2	.901118	2	.750041
0331_C4_unilat_SP_2.csv	4	3	1	1	2	.544335	2	.843411	2	.672718
0331_C4_unilat_SP_2.csv	4	3	1	1	2	.721349	2	.757821	2	.603339
0331_C4_unilat_SP_2.csv	4	3	1	1	2	.672556	2	.863025	2	.70984
0331_C4_unilat_SP_2.csv	4	3	1	1	2	.570919	2	.888799	2	.804993
0331_C4_unilat_SP_2.csv	4	3	1	1	2	.919436	2	.814881	2	.702059
0331_C4_unilat_SP_2.csv	4	3	1	1	2	.724753	2	.931107	2	.686821
0331_C4_unilat_SP_2.csv	4	3	1	1	2	.815529	2	.926893	2	.82331
0331_C4_unilat_SP_2.csv	4	3	1	1	2	.675798	2	.904361	2	.849084
0331_C4_unilat_SP_2.csv	4	3	1	1	2	.864484	2	.901767	2	.73302
0331_C4_unilat_SP_2.csv	4	3	1	1	2	.681634	2	.886529	2	.699627
0331_C4_unilat_SP_2.csv	4	3	1	1	2	.622629	2	.915708	2	.689577
0331_C4_unilat_SP_2.csv	4	3	1	1	2	.731723	2	.86189	2	.821851
0331_C4_unilat_SP_2.csv	4	3	1	1	2	.692981	2	.857838	2	.693305
0331_C4_unilat_SP_2.csv	4	3	1	1	2	.843086	2	.775328	2	.670449
0331_C4_unilat_SP_2.csv	4	3	1	1	2	.620684	2	.758632	2	.735938
0331_C4_unilat_SP_2.csv	4	3	1	1	2	.610634	2	.91895	2	.701734
0331_C4_unilat_SP_2.csv	4	3	1	1	2	.711947	2	.911169	2	.71373
0331_C4_unilat_SP_2.csv	4	3	1	1	2	.653753	2	.947966	2	.73999
0331_C4_unilat_SP_2.csv	4	3	1	1	2	.63349	2	.853947	2	.621008
0331_C4_unilat_noSP_1.csv	4	3	1	0	.1	.174147	.1	.184576	.1	.185841
0331_C4_unilat_noSP_1.csv	4	3	1	0	.1	.175411	.1	.180152	.1	.185841
0331_C4_unilat_noSP_1.csv	4	3	1	0	.1	.185841	.1	.182048	.1	.185841
0331_C4_unilat_noSP_1.csv	4	3	1	0	.1	.201643	.1	.79646	.1	.185841
0331_C4_unilat_noSP_1.csv	4	3	1	0	.1	.185525	.1	.172882	.1	.185841
0331_C4_unilat_noSP_1.csv	4	3	1	0	.1	.173831	.1	.174147	.1	.185841
0331_C4_unilat_noSP_1.csv	4	3	1	0	.1	.187105	.1	.584387	.1	.185841
0331_C4_unilat_noSP_1.csv	4	3	1	0	.1	.182364	.1	.422882	.1	.185841
0331_C4_unilat_noSP_1.csv	4	3	1	0	.1	.15866	.1	.20512	.1	.185841
0331_C4_unilat_noSP_1.csv	4	3	1	0	.1	.158976	.1	.691214	.1	.185841
0331_C4_unilat_noSP_1.csv	4	3	1	0	.1	.14507	.1	.981985	.1	.185841
0331_C4_unilat_noSP_1.csv	4	3	1	0	.1	.223767	.1	.285398	.1	.185841
0331_C4_unilat_noSP_1.csv	4	3	1	0	.1	.192794	.1	.981985	.1	.185841
0331_C4_unilat_noSP_1.csv	4	3	1	0	.1	.154867	.1	.173198	.1	.185841
0331_C4_unilat_noSP_1.csv	4	3	1	0	.1	.189317	.1	.985777	.1	.185841
0331_C4_unilat_noSP_1.csv	4	3	1	0	.1	.152655	.1	.185525	.1	.185841
0331_C4_unilat_noSP_1.csv	4	3	1	0	.1	.16024	.1	.315424	.1	.185841
0331_C4_unilat_noSP_1.csv	4	3	1	0	.1	.190265	.1	.79646	.1	.185841
0331_C4_unilat_noSP_1.csv	4	3	1	0	.1	.176359	.1	.551201	.1	.185841
0331_C4_unilat_noSP_1.csv	4	3	1	0	.1	.152655	.1	.217762	.1	.185841
0331_C4_unilat_noSP_1.csv	4	3	1	0	.1	.209229	.1	.188053	.1	.185841
0331_C4_unilat_noSP_1.csv	4	3	1	0	.1	.179836	.1	.19469	.1	.185841
0331_C4_unilat_noSP_1.csv	4	3	1	0	.1	.172882	.1	.203224	.1	.185841
0331_C4_unilat_noSP_1.csv	4	3	1	0	.1	.143489	.1	.197851	.1	.185841
0331_C4_unilat_noSP_1.csv	4	3	1	0	.1	.151075	.1	.550885	.1	.185841
0331_C4_unilat_noSP_1.csv	4	3	1	0	.1	.222503	.1	.173198	.1	.185841
0331_C4_unilat_noSP_1.csv	4	3	1	0	.1	.177307	.1	.197219	.1	.185841
0331_C4_unilat_noSP_1.csv	4	3	1	0	.1	.19311	.1	.472187	.1	.185841
0331_C4_unilat_noSP_1.csv	4	3	1	0	.1	.196903	.1	.200695	.1	.185841
0331_C4_unilat_noSP_1.csv	4	3	1	0	.1	.164665	.1	.203856	.1	.185841
0331_C4_unilat_noSP_1.csv	4	3	1	0	.1	.196903	.1	.826802	.1	.185841
0331_C4_unilat_noSP_1.csv	4	3	1	0	.1	.17067	.1	.79646	.1	.185841
0331_C4_unilat_noSP_1.csv	4	3	1	0	.1	.150759	.1	.550885	.1	.185841
0331_C4_unilat_noSP_1.csv	4	3	1	0	.1	.165929	.1	.198799	.1	.185841
0331_C4_unilat_noSP_1.csv	4	3	1	0	.1	.167509	.1	.295512	.1	.185841
0331_C4_unilat_noSP_1.csv	4	3	1	0	.1	.174463	.1	.309735	.1	.185841
0331_C4_unilat_noSP_1.csv	4	3	1	0	.1	.164349	.1	.183628	.1	.185841
0331_C4_unilat_noSP_1.csv	4	3	1	0	.1	.160556	.1	1	.1	.185841
0331_C4_unilat_noSP_1.csv	4	3	1	0	.1	.187737	.1	.79646	.1	.185841
0331_C4_unilat_noSP_1.csv	4	3	1	0	.1	.171618	.1	.550885	.1	.185841
0331_C4_unilat_noSP_1.csv	4	3	1	0	.1	.178571	.1	.472187	.1	.185841
0331_C4_unilat_noSP_1.csv	4	3	1	0	.1	.186473	.1	.531922	.1	.185841
0331_C4_unilat_noSP_1.csv	4	3	1	0	.1	.184576	.1	.472187	.1	.185841
0331_C4_unilat_noSP_1.csv	4	3	1	0	.1	.171618	.1	.190582	.1	.185841
0331_C4_unilat_noSP_1.csv	4	3	1	0	.1	.177939	.1	.79646	.1	.185841
0331_C4_unilat_noSP_1.csv	4	3	1	0	.1	.197219	.1	.79646	.1	.185841
0331_C4_unilat_noSP_1.csv	4	3	1	0	.1	.216498	.1	.52244	.1	.185841
0331_C4_unilat_noSP_1.csv	4	3	1	0	.1	.150442	.1	.981985	.1	.185841
0331_C4_unilat_noSP_1.csv	4	3	1	0	.1	.183312	.1	.79646	.1	.185841
0331_C4_unilat_noSP_1.csv	4	3	1	0	.1	.120733	.1	.197851	.1	.182364
0331_C4_unilat_noSP_1.csv	4	3	1	0	.1	.185525	.1	.173198	.1	.185841
0331_C4_unilat_noSP_1.csv	4	3	1	0	.1	.175727	.1	.981985	.1	.185841
0331_C4_unilat_noSP_1.csv	4	3	1	0	.1	.214918	.1	.550885	.1	.185841
0331_C4_unilat_noSP_1.csv	4	3	1	0	.1	.186789	.1	.79646	.1	.185841
0331_C4_unilat_noSP_1.csv	4	3	1	0	.1	.177307	.1	.201327	.1	.185841
0331_C4_unilat_noSP_1.csv	4	3	1	0	.1	.183628	.1	.472187	.1	.200063
0331_C4_unilat_noSP_1.csv	4	3	1	0	.1	.164981	.1	.207016	.1	.185841
0331_C4_unilat_noSP_1.csv	4	3	1	0	.1	.176359	.1	.472187	.1	.185841
0331_C4_unilat_noSP_1.csv	4	3	1	0	.1	.181732	.1	.203224	.1	.185841
0331_C4_unilat_noSP_1.csv	4	3	1	0	.1	.180152	.1	.185841	.1	.185841
0331_C4_unilat_noSP_1.csv	4	3	1	0	.1	.184576	.1	.975348	.1	.185841
0331_C4_unilat_noSP_1.csv	4	3	1	0	.1	.171934	.1	.981985	.1	.185841
0331_C4_unilat_noSP_1.csv	4	3	1	0	.1	.17225	.1	.186157	.1	.185841
0331_C4_unilat_noSP_1.csv	4	3	1	0	.1	.176991	.1	.12737	.1	.121049
0331_C4_unilat_noSP_1.csv	4	3	1	0	.1	.18426	.1	.309418	.1	.185841
0331_C4_unilat_noSP_1.csv	4	3	1	0	.1	.186789	.1	.20512	.1	.185841
0331_C4_unilat_noSP_1.csv	4	3	1	0	.1	.231037	.1	.79646	.1	.185841
0331_C4_unilat_noSP_1.csv	4	3	1	0	.1	.151707	.1	.475032	.1	.185841
0331_C4_unilat_noSP_1.csv	4	3	1	0	.1	.189633	.1	.173198	.1	.185841
0331_C4_unilat_noSP_1.csv	4	3	1	0	.1	.189949	.1	.79646	.1	.185841
0331_C4_unilat_noSP_1.csv	4	3	1	0	.1	.201011	.1	.551201	.1	.185841
0331_C4_unilat_noSP_1.csv	4	3	1	0	.1	.138116	.1	.219975	.1	.185841
0331_C4_unilat_noSP_1.csv	4	3	1	0	.1	.181416	.1	.472187	.1	.185841
0331_C4_unilat_noSP_1.csv	4	3	1	0	.1	.181732	.1	.144437	.1	.185841
0331_C4_unilat_noSP_1.csv	4	3	1	0	.1	.187737	.1	.981985	.1	.185841
0331_C4_unilat_noSP_1.csv	4	3	1	0	.1	.173831	.1	.625474	.1	.185841
0331_C4_unilat_noSP_1.csv	4	3	1	0	.1	.179204	.1	.215866	.1	.185841
0331_C4_unilat_noSP_1.csv	4	3	1	0	.1	.171934	.1	.550885	.1	.200063
0331_C4_unilat_noSP_1.csv	4	3	1	0	.1	.169406	.1	.457649	.1	.185841
0331_C4_unilat_noSP_1.csv	4	3	1	0	.1	.182364	.1	1	.1	.185841
0331_C4_unilat_noSP_1.csv	4	3	1	0	.1	.182048	.1	.181416	.1	.185841
0331_C4_unilat_noSP_1.csv	4	3	1	0	.1	.191214	.1	.472187	.1	.185841
0331_C4_unilat_noSP_1.csv	4	3	1	0	.1	.189949	.1	.901075	.1	.185841
0331_C4_unilat_noSP_1.csv	4	3	1	0	.1	.184893	.1	.207332	.1	.185841
0331_C4_unilat_noSP_1.csv	4	3	1	0	.1	.160556	.1	.550885	.1	.185841
0331_C4_unilat_noSP_1.csv	4	3	1	0	.1	.144753	.1	.208597	.1	.185841
0331_C4_unilat_noSP_1.csv	4	3	1	0	.1	.222187	.1	.610303	.1	.185841
0331_C4_unilat_noSP_1.csv	4	3	1	0	.1	.20354	.1	.550885	.1	.185841
0331_C4_unilat_noSP_1.csv	4	3	1	0	.1	.158976	.1	.981985	.1	.185841
0331_C4_unilat_noSP_1.csv	4	3	1	0	.1	.185841	.1	.352402	.1	.185841
0331_C4_unilat_noSP_1.csv	4	3	1	0	.1	.186157	.1	.550885	.1	.185841
0331_C4_unilat_noSP_1.csv	4	3	1	0	.1	.1811	.1	.186473	.1	.185841
0331_C4_unilat_noSP_1.csv	4	3	1	0	.1	.194058	.1	.186789	.1	.185841
0331_C4_unilat_noSP_1.csv	4	3	1	0	.1	.161188	.1	1	.1	.185841
0331_C4_unilat_noSP_1.csv	4	3	1	0	.1	.177307	.1	.20196	.1	.185841
0331_C4_unilat_noSP_1.csv	4	3	1	0	.1	.147914	.1	.118205	.1	.185841
0331_C4_unilat_noSP_1.csv	4	3	1	0	.1	.169406	.1	.213654	.1	.185841
0331_C4_unilat_noSP_1.csv	4	3	1	0	.1	.18426	.1	.20196	.1	.185841
0331_C4_unilat_noSP_1.csv	4	3	1	0	.1	.20512	.1	.981985	.1	.185841
0331_C4_unilat_noSP_1.csv	4	3	1	0	.1	.18426	.1	.472187	.1	.185841
0331_C4_unilat_noSP_1.csv	4	3	1	0	.5	.509482	.5	.552149	.5	.656131
0331_C4_unilat_noSP_1.csv	4	3	1	0	.5	.488306	.5	.611252	.5	.621365
0331_C4_unilat_noSP_1.csv	4	3	1	0	.5	.637168	.5	.541719	.5	.616308
0331_C4_unilat_noSP_1.csv	4	3	1	0	.5	.412453	.5	.648546	.5	.621997
0331_C4_unilat_noSP_1.csv	4	3	1	0	.5	.652655	.5	.603666	.5	.577434
0331_C4_unilat_noSP_1.csv	4	3	1	0	.5	.464602	.5	.65866	.5	.566056
0331_C4_unilat_noSP_1.csv	4	3	1	0	.5	.51043	.5	.574589	.5	.615676
0331_C4_unilat_noSP_1.csv	4	3	1	0	.5	.609039	.5	.633059	.5	.670986
0331_C4_unilat_noSP_1.csv	4	3	1	0	.5	.525917	.5	.657712	.5	.621997
0331_C4_unilat_noSP_1.csv	4	3	1	0	.5	.492099	.5	.641909	.5	.638748
0331_C4_unilat_noSP_1.csv	4	3	1	0	.5	.667826	.5	.634324	.5	.562579
0331_C4_unilat_noSP_1.csv	4	3	1	0	.5	.582174	.5	.631795	.5	.589444
0331_C4_unilat_noSP_1.csv	4	3	1	0	.5	.464602	.5	.658028	.5	.639697
0331_C4_unilat_noSP_1.csv	4	3	1	0	.5	.48799	.5	.621365	.5	.599874
0331_C4_unilat_noSP_1.csv	4	3	1	0	.5	.459545	.5	.636536	.5	.641909
0331_C4_unilat_noSP_1.csv	4	3	1	0	.5	.527813	.5	.658976	.5	.606827
0331_C4_unilat_noSP_1.csv	4	3	1	0	.5	.518963	.5	.617573	.5	.601454
0331_C4_unilat_noSP_1.csv	4	3	1	0	.5	.474716	.5	.58818	.5	.561631
0331_C4_unilat_noSP_1.csv	4	3	1	0	.5	.52086	.5	.675411	.5	.561315
0331_C4_unilat_noSP_1.csv	4	3	1	0	.5	.3878	.5	.665297	.5	.659608
0331_C4_unilat_noSP_1.csv	4	3	1	0	.5	.420038	.5	.662453	.5	.630847
0331_C4_unilat_noSP_1.csv	4	3	1	0	.5	.590708	.5	.629267	.5	.596081
0331_C4_unilat_noSP_1.csv	4	3	1	0	.5	.487674	.5	.607459	.5	.639064
0331_C4_unilat_noSP_1.csv	4	3	1	0	.5	.483881	.5	.62421	.5	.609355
0331_C4_unilat_noSP_1.csv	4	3	1	0	.5	.658344	.5	.62737	.5	.650442
0331_C4_unilat_noSP_1.csv	4	3	1	0	.5	.567636	.5	.651391	.5	.591656
0331_C4_unilat_noSP_1.csv	4	3	1	0	.5	.445954	.5	.59292	.5	.64981
0331_C4_unilat_noSP_1.csv	4	3	1	0	.5	.461757	.5	.591656	.5	.638432
0331_C4_unilat_noSP_1.csv	4	3	1	0	.5	.619785	.5	.667509	.5	.642857
0331_C4_unilat_noSP_1.csv	4	3	1	0	.5	.47914	.5	.664349	.5	.577118
0331_C4_unilat_noSP_1.csv	4	3	1	0	.5	.414665	.5	.624526	.5	.62737
0331_C4_unilat_noSP_1.csv	4	3	1	0	.5	.43268	.5	.632743	.5	.652971
0331_C4_unilat_noSP_1.csv	4	3	1	0	.5	.475664	.5	.597977	.5	.610619
0331_C4_unilat_noSP_1.csv	4	3	1	0	.5	.440898	.5	.644753	.5	.585651
0331_C4_unilat_noSP_1.csv	4	3	1	0	.5	.448167	.5	.647914	.5	.659924
0331_C4_unilat_noSP_1.csv	4	3	1	0	.5	.429204	.5	.584387	.5	.587231
0331_C4_unilat_noSP_1.csv	4	3	1	0	.5	.643805	.5	.627054	.5	.625474
0331_C4_unilat_noSP_1.csv	4	3	1	0	.5	.418142	.5	.617889	.5	.673198
0331_C4_unilat_noSP_1.csv	4	3	1	0	.5	.625474	.5	.551201	.5	.607143
0331_C4_unilat_noSP_1.csv	4	3	1	0	.5	.50158	.5	.57775	.5	.64665
0331_C4_unilat_noSP_1.csv	4	3	1	0	.5	.572377	.5	.619469	.5	.595765
0331_C4_unilat_noSP_1.csv	4	3	1	0	.5	.50158	.5	.609039	.5	.572377
0331_C4_unilat_noSP_1.csv	4	3	1	0	.5	.5689	.5	.58091	.5	.602718
0331_C4_unilat_noSP_1.csv	4	3	1	0	.5	.520228	.5	.629583	.5	.609671
0331_C4_unilat_noSP_1.csv	4	3	1	0	.5	.454804	.5	.655499	.5	.539507
0331_C4_unilat_noSP_1.csv	4	3	1	0	.5	.372314	.5	.66024	.5	.666245
0331_C4_unilat_noSP_1.csv	4	3	1	0	.5	.60177	.5	.593869	.5	.659608
0331_C4_unilat_noSP_1.csv	4	3	1	0	.5	.5	.5	.620417	.5	.609039
0331_C4_unilat_noSP_1.csv	4	3	1	0	.5	.494627	.5	.616941	.5	.635904
0331_C4_unilat_noSP_1.csv	4	3	1	0	.5	.487674	.5	.661504	.5	.602402
0331_C4_unilat_noSP_1.csv	4	3	1	0	.5	.401391	.5	.618205	.5	.557838
0331_C4_unilat_noSP_1.csv	4	3	1	0	.5	.460177	.5	.597345	.5	.659608
0331_C4_unilat_noSP_1.csv	4	3	1	0	.5	.506321	.5	.66909	.5	.622946
0331_C4_unilat_noSP_1.csv	4	3	1	0	.5	.558154	.5	.618205	.5	.575537
0331_C4_unilat_noSP_1.csv	4	3	1	0	.5	.492415	.5	.626738	.5	.661188
0331_C4_unilat_noSP_1.csv	4	3	1	0	.5	.548989	.5	.573009	.5	.607459
0331_C4_unilat_noSP_1.csv	4	3	1	0	.5	.482301	.5	.619469	.5	.611884
0331_C4_unilat_noSP_1.csv	4	3	1	0	.5	.42225	.5	.652339	.5	.608091
0331_C4_unilat_noSP_1.csv	4	3	1	0	.5	.517699	.5	.590708	.5	.607775
0331_C4_unilat_noSP_1.csv	4	3	1	0	.5	.446903	.5	.662137	.5	.636852
0331_C4_unilat_noSP_1.csv	4	3	1	0	.5	.46871	.5	.640013	.5	.553413
0331_C4_unilat_noSP_1.csv	4	3	1	0	.5	.472819	.5	.595765	.5	.652339
0331_C4_unilat_noSP_1.csv	4	3	1	0	.5	.497155	.5	.61536	.5	.554678
0331_C4_unilat_noSP_1.csv	4	3	1	0	.5	.579646	.5	.671934	.5	.626738
0331_C4_unilat_noSP_1.csv	4	3	1	0	.5	.517383	.5	.66024	.5	.563843
0331_C4_unilat_noSP_1.csv	4	3	1	0	.5	.527813	.5	.656764	.5	.594185
0331_C4_unilat_noSP_1.csv	4	3	1	0	.5	.454172	.5	.670986	.5	.55847
0331_C4_unilat_noSP_1.csv	4	3	1	0	.5	.511694	.5	.62421	.5	.533186
0331_C4_unilat_noSP_1.csv	4	3	1	0	.5	.501896	.5	.577118	.5	.660556
0331_C4_unilat_noSP_1.csv	4	3	1	0	.5	.413401	.5	.665613	.5	.629899
0331_C4_unilat_noSP_1.csv	4	3	1	0	.5	.486094	.5	.651391	.5	.618837
0331_C4_unilat_noSP_1.csv	4	3	1	0	.5	.421618	.5	.569216	.5	.670038
0331_C4_unilat_noSP_1.csv	4	3	1	0	.5	.531922	.5	.660556	.5	.539191
0331_C4_unilat_noSP_1.csv	4	3	1	0	.5	.511694	.5	.640961	.5	.616625
0331_C4_unilat_noSP_1.csv	4	3	1	0	.5	.5	.5	.618837	.5	.578066
0331_C4_unilat_noSP_1.csv	4	3	1	0	.5	.464286	.5	.609671	.5	.582174
0331_C4_unilat_noSP_1.csv	4	3	1	0	.5	.464602	.5	.591024	.5	.623578
0331_C4_unilat_noSP_1.csv	4	3	1	0	.5	.626422	.5	.628951	.5	.575221
0331_C4_unilat_noSP_1.csv	4	3	1	0	.5	.467446	.5	.626738	.5	.651391
0331_C4_unilat_noSP_1.csv	4	3	1	0	.5	.585335	.5	.65708	.5	.619153
0331_C4_unilat_noSP_1.csv	4	3	1	0	.5	.635272	.5	.641909	.5	.657712
0331_C4_unilat_noSP_1.csv	4	3	1	0	.5	.487358	.5	.582174	.5	.626738
0331_C4_unilat_noSP_1.csv	4	3	1	0	.5	.425411	.5	.605247	.5	.651707
0331_C4_unilat_noSP_1.csv	4	3	1	0	.5	.461441	.5	.568584	.5	.563843
0331_C4_unilat_noSP_1.csv	4	3	1	0	.5	.605879	.5	.637484	.5	.630215
0331_C4_unilat_noSP_1.csv	4	3	1	0	.5	.503161	.5	.557522	.5	.656448
0331_C4_unilat_noSP_1.csv	4	3	1	0	.5	.575853	.5	.636536	.5	.631479
0331_C4_unilat_noSP_1.csv	4	3	1	0	.5	.589444	.5	.66182	.5	.591656
0331_C4_unilat_noSP_1.csv	4	3	1	0	.5	.484197	.5	.647598	.5	.587547
0331_C4_unilat_noSP_1.csv	4	3	1	0	.5	.490518	.5	.678255	.5	.593552
0331_C4_unilat_noSP_1.csv	4	3	1	0	.5	.532554	.5	.62737	.5	.619785
0331_C4_unilat_noSP_1.csv	4	3	1	0	.5	.620733	.5	.669406	.5	.614728
0331_C4_unilat_noSP_1.csv	4	3	1	0	.5	.471555	.5	.610619	.5	.652655
0331_C4_unilat_noSP_1.csv	4	3	1	0	.5	.486094	.5	.591972	.5	.59134
0331_C4_unilat_noSP_1.csv	4	3	1	0	.5	.473135	.5	.613148	.5	.631479
0331_C4_unilat_noSP_1.csv	4	3	1	0	.5	.509798	.5	.64665	.5	.654867
0331_C4_unilat_noSP_1.csv	4	3	1	0	.5	.458281	.5	.610303	.5	.524968
0331_C4_unilat_noSP_1.csv	4	3	1	0	.5	.531606	.5	.582174	.5	.536662
0331_C4_unilat_noSP_1.csv	4	3	1	0	.5	.484197	.5	.639381	.5	.662137
0331_C4_unilat_noSP_1.csv	4	3	1	0	.5	.598293	.5	.619469	.5	.62579
0331_C4_unilat_noSP_1.csv	4	3	1	0	1	.585651	1	.869153	1	.719027
0331_C4_unilat_noSP_1.csv	4	3	1	0	1	.708281	1	.779077	1	.792351
0331_C4_unilat_noSP_1.csv	4	3	1	0	1	.737674	1	.852086	1	.852402
0331_C4_unilat_noSP_1.csv	4	3	1	0	1	.66909	1	.849241	1	.83091
0331_C4_unilat_noSP_1.csv	4	3	1	0	1	.638432	1	.775917	1	.802465
0331_C4_unilat_noSP_1.csv	4	3	1	0	1	.697851	1	.790139	1	.757585
0331_C4_unilat_noSP_1.csv	4	3	1	0	1	.757585	1	.739254	1	.824905
0331_C4_unilat_noSP_1.csv	4	3	1	0	1	.670354	1	.767699	1	.848609
0331_C4_unilat_noSP_1.csv	4	3	1	0	1	.736094	1	.857143	1	.852402
0331_C4_unilat_noSP_1.csv	4	3	1	0	1	.677623	1	.833755	1	.869469
0331_C4_unilat_noSP_1.csv	4	3	1	0	1	.642541	1	.858407	1	.859671
0331_C4_unilat_noSP_1.csv	4	3	1	0	1	.777181	1	.749684	1	.800569
0331_C4_unilat_noSP_1.csv	4	3	1	0	1	.603666	1	.847029	1	.774336
0331_C4_unilat_noSP_1.csv	4	3	1	0	1	.703856	1	.797724	1	.814159
0331_C4_unilat_noSP_1.csv	4	3	1	0	1	.591024	1	.753477	1	.792668
0331_C4_unilat_noSP_1.csv	4	3	1	0	1	.725664	1	.772756	1	.864412
0331_C4_unilat_noSP_1.csv	4	3	1	0	1	.695638	1	.873262	1	.811631
0331_C4_unilat_noSP_1.csv	4	3	1	0	1	.755057	1	.774968	1	.816056
0331_C4_unilat_noSP_1.csv	4	3	1	0	1	.840076	1	.806258	1	.871997
0331_C4_unilat_noSP_1.csv	4	3	1	0	1	.545512	1	.715866	1	.846081
0331_C4_unilat_noSP_1.csv	4	3	1	0	1	.71397	1	.760746	1	.831226
0331_C4_unilat_noSP_1.csv	4	3	1	0	1	.596081	1	.752528	1	.77244
0331_C4_unilat_noSP_1.csv	4	3	1	0	1	.664665	1	.866625	1	.73957
0331_C4_unilat_noSP_1.csv	4	3	1	0	1	.598293	1	.751896	1	.796776
0331_C4_unilat_noSP_1.csv	4	3	1	0	1	.622946	1	.870101	1	.813211
0331_C4_unilat_noSP_1.csv	4	3	1	0	1	.692478	1	.751896	1	.837547
0331_C4_unilat_noSP_1.csv	4	3	1	0	1	.762642	1	.806258	1	.760114
0331_C4_unilat_noSP_1.csv	4	3	1	0	1	.663085	1	.840076	1	.754425
0331_C4_unilat_noSP_1.csv	4	3	1	0	1	.575853	1	.791087	1	.859671
0331_C4_unilat_noSP_1.csv	4	3	1	0	1	.858407	1	.823641	1	.817636
0331_C4_unilat_noSP_1.csv	4	3	1	0	1	.750632	1	.891909	1	.777181
0331_C4_unilat_noSP_1.csv	4	3	1	0	1	.67067	1	.85493	1	.793932
0331_C4_unilat_noSP_1.csv	4	3	1	0	1	.750948	1	.708913	1	.838812
0331_C4_unilat_noSP_1.csv	4	3	1	0	1	.657712	1	.800885	1	.884956
0331_C4_unilat_noSP_1.csv	4	3	1	0	1	.736726	1	.819532	1	.885272
0331_C4_unilat_noSP_1.csv	4	3	1	0	1	.714602	1	.752528	1	.848609
0331_C4_unilat_noSP_1.csv	4	3	1	0	1	.648546	1	.768015	1	.85335
0331_C4_unilat_noSP_1.csv	4	3	1	0	1	.614096	1	.800885	1	.833123
0331_C4_unilat_noSP_1.csv	4	3	1	0	1	.688369	1	.801201	1	.800253
0331_C4_unilat_noSP_1.csv	4	3	1	0	1	.668458	1	.753793	1	.834387
0331_C4_unilat_noSP_1.csv	4	3	1	0	1	.803413	1	.799305	1	.835967
0331_C4_unilat_noSP_1.csv	4	3	1	0	1	.67952	1	.857775	1	.769279
0331_C4_unilat_noSP_1.csv	4	3	1	0	1	.742099	1	.845765	1	.839128
0331_C4_unilat_noSP_1.csv	4	3	1	0	1	.691846	1	.856511	1	.843869
0331_C4_unilat_noSP_1.csv	4	3	1	0	1	.782554	1	.841024	1	.864412
0331_C4_unilat_noSP_1.csv	4	3	1	0	1	.630215	1	.787611	1	.816688
0331_C4_unilat_noSP_1.csv	4	3	1	0	1	.676043	1	.844817	1	.871681
0331_C4_unilat_noSP_1.csv	4	3	1	0	1	.563211	1	.803729	1	.85019
0331_C4_unilat_noSP_1.csv	4	3	1	0	1	.628951	1	.771808	1	.821113
0331_C4_unilat_noSP_1.csv	4	3	1	0	1	.665929	1	.801833	1	.833755
0331_C4_unilat_noSP_1.csv	4	3	1	0	1	.517383	1	.871049	1	.805626
0331_C4_unilat_noSP_1.csv	4	3	1	0	1	.708281	1	.801517	1	.848925
0331_C4_unilat_noSP_1.csv	4	3	1	0	1	.598925	1	.733565	1	.843236
0331_C4_unilat_noSP_1.csv	4	3	1	0	1	.553729	1	.848925	1	.855563
0331_C4_unilat_noSP_1.csv	4	3	1	0	1	.576169	1	.804046	1	.846713
0331_C4_unilat_noSP_1.csv	4	3	1	0	1	.666877	1	.880847	1	.748736
0331_C4_unilat_noSP_1.csv	4	3	1	0	1	.555626	1	.790139	1	.831226
0331_C4_unilat_noSP_1.csv	4	3	1	0	1	.620417	1	.813527	1	.859987
0331_C4_unilat_noSP_1.csv	4	3	1	0	1	.606827	1	.794564	1	.837231
0331_C4_unilat_noSP_1.csv	4	3	1	0	1	.777497	1	.836599	1	.823325
0331_C4_unilat_noSP_1.csv	4	3	1	0	1	.646966	1	.801833	1	.845449
0331_C4_unilat_noSP_1.csv	4	3	1	0	1	.667509	1	.780973	1	.798673
0331_C4_unilat_noSP_1.csv	4	3	1	0	1	.677623	1	.786662	1	.880215
0331_C4_unilat_noSP_1.csv	4	3	1	0	1	.813843	1	.731037	1	.825537
0331_C4_unilat_noSP_1.csv	4	3	1	0	1	.622946	1	.791719	1	.77244
0331_C4_unilat_noSP_1.csv	4	3	1	0	1	.688369	1	.757901	1	.825537
0331_C4_unilat_noSP_1.csv	4	3	1	0	1	.768647	1	.832174	1	.874842
0331_C4_unilat_noSP_1.csv	4	3	1	0	1	.801833	1	.740834	1	.834387
0331_C4_unilat_noSP_1.csv	4	3	1	0	1	.769279	1	.740202	1	.804362
0331_C4_unilat_noSP_1.csv	4	3	1	0	1	.696587	1	.722819	1	.868521
0331_C4_unilat_noSP_1.csv	4	3	1	0	1	.683312	1	.665613	1	.89665
0331_C4_unilat_noSP_1.csv	4	3	1	0	1	.638432	1	.785082	1	.837863
0331_C4_unilat_noSP_1.csv	4	3	1	0	1	.723767	1	.735145	1	.837863
0331_C4_unilat_noSP_1.csv	4	3	1	0	1	.755689	1	.745575	1	.893805
0331_C4_unilat_noSP_1.csv	4	3	1	0	1	.76201	1	.79646	1	.80847
0331_C4_unilat_noSP_1.csv	4	3	1	0	1	.676359	1	.605563	1	.84134
0331_C4_unilat_noSP_1.csv	4	3	1	0	1	.728192	1	.809418	1	.799305
0331_C4_unilat_noSP_1.csv	4	3	1	0	1	.694374	1	.833123	1	.85493
0331_C4_unilat_noSP_1.csv	4	3	1	0	1	.67952	1	.868521	1	.812579
0331_C4_unilat_noSP_1.csv	4	3	1	0	1	.523704	1	.824589	1	.745575
0331_C4_unilat_noSP_1.csv	4	3	1	0	1	.562895	1	.737042	1	.748736
0331_C4_unilat_noSP_1.csv	4	3	1	0	1	.723451	1	.856195	1	.75158
0331_C4_unilat_noSP_1.csv	4	3	1	0	1	.612516	1	.825853	1	.878003
0331_C4_unilat_noSP_1.csv	4	3	1	0	1	.618837	1	.775917	1	.756637
0331_C4_unilat_noSP_1.csv	4	3	1	0	1	.691214	1	.831858	1	.810051
0331_C4_unilat_noSP_1.csv	4	3	1	0	1	.599241	1	.828066	1	.868837
0331_C4_unilat_noSP_1.csv	4	3	1	0	1	.684893	1	.808786	1	.819848
0331_C4_unilat_noSP_1.csv	4	3	1	0	1	.787611	1	.86378	1	.775284
0331_C4_unilat_noSP_1.csv	4	3	1	0	1	.600506	1	.843236	1	.831542
0331_C4_unilat_noSP_1.csv	4	3	1	0	1	.857459	1	.855247	1	.791087
0331_C4_unilat_noSP_1.csv	4	3	1	0	1	.780025	1	.86536	1	.82048
0331_C4_unilat_noSP_1.csv	4	3	1	0	1	.644437	1	.750632	1	.768015
0331_C4_unilat_noSP_1.csv	4	3	1	0	1	.526865	1	.868837	1	.752845
0331_C4_unilat_noSP_1.csv	4	3	1	0	1	.653287	1	.750632	1	.855563
0331_C4_unilat_noSP_1.csv	4	3	1	0	1	.586599	1	.776865	1	.860303
0331_C4_unilat_noSP_1.csv	4	3	1	0	1	.556574	1	.772124	1	.811315
0331_C4_unilat_noSP_1.csv	4	3	1	0	1	.534766	1	.836283	1	.774968
0331_C4_unilat_noSP_1.csv	4	3	1	0	1	.639064	1	.768963	1	.765171
0331_C4_unilat_noSP_1.csv	4	3	1	0	1	.664981	1	.878003	1	.771808
0331_C4_unilat_noSP_1.csv	4	3	1	0	1	.685525	1	.843869	1	.877686
0331_C4_unilat_noSP_1.csv	4	3	1	0	2	.967446	2	.909292	2	.979456
0331_C4_unilat_noSP_1.csv	4	3	1	0	2	.737042	2	.935209	2	.959861
0331_C4_unilat_noSP_1.csv	4	3	1	0	2	.887484	2	.966814	2	.919406
0331_C4_unilat_noSP_1.csv	4	3	1	0	2	.753477	2	.933628	2	.974716
0331_C4_unilat_noSP_1.csv	4	3	1	0	2	.869153	2	.906131	2	.973135
0331_C4_unilat_noSP_1.csv	4	3	1	0	2	.887484	2	.997472	2	.963021
0331_C4_unilat_noSP_1.csv	4	3	1	0	2	.899494	2	.879583	2	.939001
0331_C4_unilat_noSP_1.csv	4	3	1	0	2	.675095	2	.942162	2	.989886
0331_C4_unilat_noSP_1.csv	4	3	1	0	2	.926991	2	.980405	2	.947851
0331_C4_unilat_noSP_1.csv	4	3	1	0	2	.764223	2	.953224	2	.883375
0331_C4_unilat_noSP_1.csv	4	3	1	0	2	.911504	2	.904551	2	.985777
0331_C4_unilat_noSP_1.csv	4	3	1	0	2	.904867	2	.904551	2	.942162
0331_C4_unilat_noSP_1.csv	4	3	1	0	2	.962705	2	.953224	2	.917509
0331_C4_unilat_noSP_1.csv	4	3	1	0	2	.699431	2	.898546	2	.948799
0331_C4_unilat_noSP_1.csv	4	3	1	0	2	.989886	2	.912137	2	.913401
0331_C4_unilat_noSP_1.csv	4	3	1	0	2	.736726	2	.92952	2	.968078
0331_C4_unilat_noSP_1.csv	4	3	1	0	2	.774968	2	.94469	2	.966814
0331_C4_unilat_noSP_1.csv	4	3	1	0	2	.961125	2	.931732	2	.985461
0331_C4_unilat_noSP_1.csv	4	3	1	0	2	.64507	2	.92067	2	.954488
0331_C4_unilat_noSP_1.csv	4	3	1	0	2	.834703	2	.926991	2	.932048
0331_C4_unilat_noSP_1.csv	4	3	1	0	2	.859987	2	.857459	2	.937737
0331_C4_unilat_noSP_1.csv	4	3	1	0	2	.719343	2	.888748	2	.92225
0331_C4_unilat_noSP_1.csv	4	3	1	0	2	.935525	2	.914665	2	.961757
0331_C4_unilat_noSP_1.csv	4	3	1	0	2	.927939	2	.918774	2	.931416
0331_C4_unilat_noSP_1.csv	4	3	1	0	2	.884324	2	.91909	2	.903919
0331_C4_unilat_noSP_1.csv	4	3	1	0	2	.976928	2	.916877	2	.960177
0331_C4_unilat_noSP_1.csv	4	3	1	0	2	.859671	2	.949115	2	.880215
0331_C4_unilat_noSP_1.csv	4	3	1	0	2	.83091	2	.997788	2	.9311
0331_C4_unilat_noSP_1.csv	4	3	1	0	2	.781606	2	.893805	2	.939949
0331_C4_unilat_noSP_1.csv	4	3	1	0	2	.766751	2	.961757	2	.962389
0331_C4_unilat_noSP_1.csv	4	3	1	0	2	.697851	2	.890329	2	.969659
0331_C4_unilat_noSP_1.csv	4	3	1	0	2	.811947	2	.91024	2	.943742
0331_C4_unilat_noSP_1.csv	4	3	1	0	2	.735777	2	.978508	2	.885588
0331_C4_unilat_noSP_1.csv	4	3	1	0	2	.646334	2	.954804	2	.957016
0331_C4_unilat_noSP_1.csv	4	3	1	0	2	.940265	2	.956068	2	.92225
0331_C4_unilat_noSP_1.csv	4	3	1	0	2	.919406	2	.918458	2	.902339
0331_C4_unilat_noSP_1.csv	4	3	1	0	2	.817004	2	.956384	2	.924147
0331_C4_unilat_noSP_1.csv	4	3	1	0	2	.858723	2	.904867	2	.987358
0331_C4_unilat_noSP_1.csv	4	3	1	0	2	.981985	2	.899494	2	.960493
0331_C4_unilat_noSP_1.csv	4	3	1	0	2	.872946	2	.97598	2	.942794
0331_C4_unilat_noSP_1.csv	4	3	1	0	2	.744627	2	.842604	2	.943742
0331_C4_unilat_noSP_1.csv	4	3	1	0	2	.975032	2	.902023	2	.931732
0331_C4_unilat_noSP_1.csv	4	3	1	0	2	.758217	2	.957332	2	.913085
0331_C4_unilat_noSP_1.csv	4	3	1	0	2	.822693	2	.961757	2	.925095
0331_C4_unilat_noSP_1.csv	4	3	1	0	2	.837863	2	.96397	2	.951643
0331_C4_unilat_noSP_1.csv	4	3	1	0	2	.810683	2	.966498	2	.916877
0331_C4_unilat_noSP_1.csv	4	3	1	0	2	.767699	2	.881479	2	.917826
0331_C4_unilat_noSP_1.csv	4	3	1	0	2	.769279	2	.962073	2	.957965
0331_C4_unilat_noSP_1.csv	4	3	1	0	2	.878635	2	.885588	2	.94469
0331_C4_unilat_noSP_1.csv	4	3	1	0	2	.89823	2	.930468	2	.966498
0331_C4_unilat_noSP_1.csv	4	3	1	0	2	.887484	2	.974716	2	.854298
0331_C4_unilat_noSP_1.csv	4	3	1	0	2	.734197	2	.870733	2	.921618
0331_C4_unilat_noSP_1.csv	4	3	1	0	2	.870101	2	.903603	2	.957016
0331_C4_unilat_noSP_1.csv	4	3	1	0	2	.916245	2	.963654	2	.941214
0331_C4_unilat_noSP_1.csv	4	3	1	0	2	.836283	2	.877686	2	.952908
0331_C4_unilat_noSP_1.csv	4	3	1	0	2	.808154	2	.830278	2	.97756
0331_C4_unilat_noSP_1.csv	4	3	1	0	2	.759166	2	.979456	2	.951011
0331_C4_unilat_noSP_1.csv	4	3	1	0	2	.750632	2	.964602	2	.887484
0331_C4_unilat_noSP_1.csv	4	3	1	0	2	.756637	2	.986094	2	.920986
0331_C4_unilat_noSP_1.csv	4	3	1	0	2	.808786	2	.974399	2	.974399
0331_C4_unilat_noSP_1.csv	4	3	1	0	2	.858407	2	.945006	2	.964286
0331_C4_unilat_noSP_1.csv	4	3	1	0	2	.858723	2	.858407	2	.899178
0331_C4_unilat_noSP_1.csv	4	3	1	0	2	.772124	2	.921618	2	.96713
0331_C4_unilat_noSP_1.csv	4	3	1	0	2	.828698	2	.881163	2	.912453
0331_C4_unilat_noSP_1.csv	4	3	1	0	2	.769595	2	.977244	2	.881479
0331_C4_unilat_noSP_1.csv	4	3	1	0	2	.914033	2	.956384	2	.936157
0331_C4_unilat_noSP_1.csv	4	3	1	0	2	.938685	2	.951643	2	.880847
0331_C4_unilat_noSP_1.csv	4	3	1	0	2	.819848	2	.843869	2	.932996
0331_C4_unilat_noSP_1.csv	4	3	1	0	2	.857459	2	.962389	2	.939633
0331_C4_unilat_noSP_1.csv	4	3	1	0	2	.906764	2	.93268	2	.978508
0331_C4_unilat_noSP_1.csv	4	3	1	0	2	.859987	2	.902339	2	.896018
0331_C4_unilat_noSP_1.csv	4	3	1	0	2	.83976	2	.909292	2	.931732
0331_C4_unilat_noSP_1.csv	4	3	1	0	2	.862832	2	.971239	2	.938369
0331_C4_unilat_noSP_1.csv	4	3	1	0	2	.832807	2	.87737	2	.963021
0331_C4_unilat_noSP_1.csv	4	3	1	0	2	.90708	2	.96871	2	.922882
0331_C4_unilat_noSP_1.csv	4	3	1	0	2	.783186	2	.935525	2	.937421
0331_C4_unilat_noSP_1.csv	4	3	1	0	2	.855879	2	.799937	2	.922882
0331_C4_unilat_noSP_1.csv	4	3	1	0	2	.960493	2	.847345	2	.975032
0331_C4_unilat_noSP_1.csv	4	3	1	0	2	.676359	2	.878319	2	.962389
0331_C4_unilat_noSP_1.csv	4	3	1	0	2	.890645	2	.92952	2	.973767
0331_C4_unilat_noSP_1.csv	4	3	1	0	2	.966814	2	.922882	2	.916877
0331_C4_unilat_noSP_1.csv	4	3	1	0	2	.962705	2	.98641	2	.927939
0331_C4_unilat_noSP_1.csv	4	3	1	0	2	.857143	2	.976928	2	.937737
0331_C4_unilat_noSP_1.csv	4	3	1	0	2	.972503	2	.976296	2	.969343
0331_C4_unilat_noSP_1.csv	4	3	1	0	2	.785398	2	.962073	2	.982617
0331_C4_unilat_noSP_1.csv	4	3	1	0	2	.673831	2	.937105	2	.971555
0331_C4_unilat_noSP_1.csv	4	3	1	0	2	.892541	2	.993679	2	.978508
0331_C4_unilat_noSP_1.csv	4	3	1	0	2	.956068	2	.932996	2	.924147
0331_C4_unilat_noSP_1.csv	4	3	1	0	2	.761378	2	.969027	2	.981669
0331_C4_unilat_noSP_1.csv	4	3	1	0	2	.864728	2	.897598	2	.915297
0331_C4_unilat_noSP_1.csv	4	3	1	0	2	.860619	2	.935209	2	.924463
0331_C4_unilat_noSP_1.csv	4	3	1	0	2	.872314	2	.922566	2	.989254
0331_C4_unilat_noSP_1.csv	4	3	1	0	2	.798989	2	.943426	2	.895702
0331_C4_unilat_noSP_1.csv	4	3	1	0	2	.879899	2	.893173	2	.946903
0331_C4_unilat_noSP_1.csv	4	3	1	0	2	.942162	2	.990834	2	.932996
0331_C4_unilat_noSP_1.csv	4	3	1	0	2	.774336	2	.979772	2	.915613
0331_C4_unilat_noSP_1.csv	4	3	1	0	2	.783818	2	.918458	2	.948483
0331_C4_unilat_noSP_1.csv	4	3	1	0	2	.973451	2	.945638	2	.930468
0331_C4_unilat_noSP_1.csv	4	3	1	0	2	.697851	2	.872314	2	.914033
0331_C4_unilat_noSP_1.csv	4	3	1	0	2	.904235	2	.957016	2	.939317
0331_C4_unilat_noSP_2.csv	4	3	1	0	.1	.162899	.1	.159636	.1	.143789
0331_C4_unilat_noSP_2.csv	4	3	1	0	.1	.238872	.1	.170357	.1	.092286
0331_C4_unilat_noSP_2.csv	4	3	1	0	.1	.169657	.1	.148217	.1	.092286
0331_C4_unilat_noSP_2.csv	4	3	1	0	.1	.12701	.1	.178047	.1	.092286
0331_C4_unilat_noSP_2.csv	4	3	1	0	.1	.119786	.1	.157306	.1	.092286
0331_C4_unilat_noSP_2.csv	4	3	1	0	.1	.143323	.1	.173153	.1	.092286
0331_C4_unilat_noSP_2.csv	4	3	1	0	.1	.118853	.1	.16989	.1	.092286
0331_C4_unilat_noSP_2.csv	4	3	1	0	.1	.131904	.1	.166395	.1	.136099
0331_C4_unilat_noSP_2.csv	4	3	1	0	.1	.172687	.1	.166395	.1	.150082
0331_C4_unilat_noSP_2.csv	4	3	1	0	.1	.121883	.1	.161501	.1	.149615
0331_C4_unilat_noSP_2.csv	4	3	1	0	.1	.1354	.1	.171755	.1	.092286
0331_C4_unilat_noSP_2.csv	4	3	1	0	.1	.132836	.1	.157539	.1	.092286
0331_C4_unilat_noSP_2.csv	4	3	1	0	.1	.145188	.1	.167793	.1	.138429
0331_C4_unilat_noSP_2.csv	4	3	1	0	.1	.137264	.1	.173852	.1	.092286
0331_C4_unilat_noSP_2.csv	4	3	1	0	.1	.161268	.1	.177348	.1	.092286
0331_C4_unilat_noSP_2.csv	4	3	1	0	.1	.155675	.1	.177115	.1	.092286
0331_C4_unilat_noSP_2.csv	4	3	1	0	.1	.143789	.1	.184805	.1	.092286
0331_C4_unilat_noSP_2.csv	4	3	1	0	.1	.168026	.1	.330226	.1	.092286
0331_C4_unilat_noSP_2.csv	4	3	1	0	.1	.144722	.1	.18131	.1	.092286
0331_C4_unilat_noSP_2.csv	4	3	1	0	.1	.093218	.1	.786763	.1	.151014
0331_C4_unilat_noSP_2.csv	4	3	1	0	.1	.129107	.1	.14076	.1	.092286
0331_C4_unilat_noSP_2.csv	4	3	1	0	.1	.147285	.1	.166162	.1	.092286
0331_C4_unilat_noSP_2.csv	4	3	1	0	.1	.12468	.1	.163365	.1	.143789
0331_C4_unilat_noSP_2.csv	4	3	1	0	.1	.13237	.1	.176416	.1	.092286
0331_C4_unilat_noSP_2.csv	4	3	1	0	.1	.152645	.1	.176183	.1	.092286
0331_C4_unilat_noSP_2.csv	4	3	1	0	.1	.113726	.1	.178979	.1	.147751
0331_C4_unilat_noSP_2.csv	4	3	1	0	.1	.126078	.1	.17059	.1	.150082
0331_C4_unilat_noSP_2.csv	4	3	1	0	.1	.12934	.1	.282219	.1	.136099
0331_C4_unilat_noSP_2.csv	4	3	1	0	.1	.156607	.1	.164064	.1	.144255
0331_C4_unilat_noSP_2.csv	4	3	1	0	.1	.144022	.1	.143323	.1	.15148
0331_C4_unilat_noSP_2.csv	4	3	1	0	.1	.177115	.1	.17595	.1	.148683
0331_C4_unilat_noSP_2.csv	4	3	1	0	.1	.14612	.1	.525519	.1	.092286
0331_C4_unilat_noSP_2.csv	4	3	1	0	.1	.131438	.1	.181776	.1	.136099
0331_C4_unilat_noSP_2.csv	4	3	1	0	.1	.168958	.1	.167793	.1	.14612
0331_C4_unilat_noSP_2.csv	4	3	1	0	.1	.134701	.1	.161967	.1	.146353
0331_C4_unilat_noSP_2.csv	4	3	1	0	.1	.146353	.1	.184339	.1	.150548
0331_C4_unilat_noSP_2.csv	4	3	1	0	.1	.144488	.1	.174318	.1	.092286
0331_C4_unilat_noSP_2.csv	4	3	1	0	.1	.181543	.1	.168026	.1	.092286
0331_C4_unilat_noSP_2.csv	4	3	1	0	.1	.117688	.1	.168259	.1	.092286
0331_C4_unilat_noSP_2.csv	4	3	1	0	.1	.092752	.1	.175017	.1	.152645
0331_C4_unilat_noSP_2.csv	4	3	1	0	.1	.152645	.1	.16453	.1	.092286
0331_C4_unilat_noSP_2.csv	4	3	1	0	.1	.117455	.1	.157306	.1	.144488
0331_C4_unilat_noSP_2.csv	4	3	1	0	.1	.1622	.1	.168259	.1	.147285
0331_C4_unilat_noSP_2.csv	4	3	1	0	.1	.1354	.1	.166162	.1	.155675
0331_C4_unilat_noSP_2.csv	4	3	1	0	.1	.16453	.1	.165696	.1	.149849
0331_C4_unilat_noSP_2.csv	4	3	1	0	.1	.14309	.1	.182242	.1	.092286
0331_C4_unilat_noSP_2.csv	4	3	1	0	.1	.142391	.1	.160569	.1	.147518
0331_C4_unilat_noSP_2.csv	4	3	1	0	.1	.148217	.1	.170823	.1	.092286
0331_C4_unilat_noSP_2.csv	4	3	1	0	.1	.128175	.1	.160336	.1	.136099
0331_C4_unilat_noSP_2.csv	4	3	1	0	.1	.133069	.1	.158471	.1	.092286
0331_C4_unilat_noSP_2.csv	4	3	1	0	.1	.12398	.1	.171988	.1	.092286
0331_C4_unilat_noSP_2.csv	4	3	1	0	.1	.150548	.1	.166162	.1	.145188
0331_C4_unilat_noSP_2.csv	4	3	1	0	.1	.139828	.1	.232347	.1	.092286
0331_C4_unilat_noSP_2.csv	4	3	1	0	.1	.146819	.1	.400839	.1	.143789
0331_C4_unilat_noSP_2.csv	4	3	1	0	.1	.154976	.1	.170124	.1	.136099
0331_C4_unilat_noSP_2.csv	4	3	1	0	.1	.11629	.1	.088557	.1	.147285
0331_C4_unilat_noSP_2.csv	4	3	1	0	.1	.138429	.1	.173386	.1	.092286
0331_C4_unilat_noSP_2.csv	4	3	1	0	.1	.130739	.1	.162433	.1	.092286
0331_C4_unilat_noSP_2.csv	4	3	1	0	.1	.120485	.1	.171522	.1	.092286
0331_C4_unilat_noSP_2.csv	4	3	1	0	.1	.172221	.1	.154976	.1	.151014
0331_C4_unilat_noSP_2.csv	4	3	1	0	.1	.140061	.1	.171289	.1	.152179
0331_C4_unilat_noSP_2.csv	4	3	1	0	.1	.106269	.1	.152179	.1	.155675
0331_C4_unilat_noSP_2.csv	4	3	1	0	.1	.092519	.1	.178513	.1	.092286
0331_C4_unilat_noSP_2.csv	4	3	1	0	.1	.167094	.1	.169191	.1	.150548
0331_C4_unilat_noSP_2.csv	4	3	1	0	.1	.162899	.1	.173153	.1	.152878
0331_C4_unilat_noSP_2.csv	4	3	1	0	.1	.11932	.1	.179678	.1	.145887
0331_C4_unilat_noSP_2.csv	4	3	1	0	.1	.199021	.1	.274761	.1	.154276
0331_C4_unilat_noSP_2.csv	4	3	1	0	.1	.089024	.1	.174085	.1	.092286
0331_C4_unilat_noSP_2.csv	4	3	1	0	.1	.138196	.1	.165463	.1	.136099
0331_C4_unilat_noSP_2.csv	4	3	1	0	.1	.114192	.1	.175484	.1	.149382
0331_C4_unilat_noSP_2.csv	4	3	1	0	.1	.128175	.1	.178979	.1	.149149
0331_C4_unilat_noSP_2.csv	4	3	1	0	.1	.184339	.1	.432999	.1	.092286
0331_C4_unilat_noSP_2.csv	4	3	1	0	.1	.147984	.1	.171056	.1	.156374
0331_C4_unilat_noSP_2.csv	4	3	1	0	.1	.140061	.1	.178513	.1	.157772
0331_C4_unilat_noSP_2.csv	4	3	1	0	.1	.163831	.1	.266138	.1	.092286
0331_C4_unilat_noSP_2.csv	4	3	1	0	.1	.092519	.1	.164064	.1	.151247
0331_C4_unilat_noSP_2.csv	4	3	1	0	.1	.152878	.1	.282219	.1	.144255
0331_C4_unilat_noSP_2.csv	4	3	1	0	.1	.133302	.1	.161967	.1	.149849
0331_C4_unilat_noSP_2.csv	4	3	1	0	.1	.145887	.1	.180378	.1	.144255
0331_C4_unilat_noSP_2.csv	4	3	1	0	.1	.126777	.1	.161501	.1	.154509
0331_C4_unilat_noSP_2.csv	4	3	1	0	.1	.128641	.1	.160802	.1	.092286
0331_C4_unilat_noSP_2.csv	4	3	1	0	.1	.15148	.1	.176183	.1	.141226
0331_C4_unilat_noSP_2.csv	4	3	1	0	.1	.199021	.1	.166628	.1	.152179
0331_C4_unilat_noSP_2.csv	4	3	1	0	.1	.171522	.1	.149382	.1	.155442
0331_C4_unilat_noSP_2.csv	4	3	1	0	.1	.126311	.1	.163831	.1	.092286
0331_C4_unilat_noSP_2.csv	4	3	1	0	.1	.136565	.1	.16453	.1	.144488
0331_C4_unilat_noSP_2.csv	4	3	1	0	.1	.142624	.1	.166395	.1	.145421
0331_C4_unilat_noSP_2.csv	4	3	1	0	.1	.141459	.1	.153577	.1	.146586
0331_C4_unilat_noSP_2.csv	4	3	1	0	.1	.119086	.1	.161035	.1	.092286
0331_C4_unilat_noSP_2.csv	4	3	1	0	.1	.12468	.1	.192496	.1	.092286
0331_C4_unilat_noSP_2.csv	4	3	1	0	.1	.134001	.1	.162666	.1	.143789
0331_C4_unilat_noSP_2.csv	4	3	1	0	.1	.16756	.1	.160802	.1	.151946
0331_C4_unilat_noSP_2.csv	4	3	1	0	.1	.125146	.1	.175251	.1	.092286
0331_C4_unilat_noSP_2.csv	4	3	1	0	.1	.123747	.1	.282219	.1	.150082
0331_C4_unilat_noSP_2.csv	4	3	1	0	.1	.120951	.1	.160802	.1	.092286
0331_C4_unilat_noSP_2.csv	4	3	1	0	.1	.118387	.1	.17292	.1	.153344
0331_C4_unilat_noSP_2.csv	4	3	1	0	.1	.148217	.1	.171289	.1	.150315
0331_C4_unilat_noSP_2.csv	4	3	1	0	.1	.122116	.1	.154976	.1	.136099
0331_C4_unilat_noSP_2.csv	4	3	1	0	.1	.133069	.1	.946866	.1	.152179
0331_C4_unilat_noSP_2.csv	4	3	1	0	.1	.134234	.1	.28082	.1	.092286
0331_C4_unilat_noSP_2.csv	4	3	1	0	.5	.501282	.5	.485435	.5	.520158
0331_C4_unilat_noSP_2.csv	4	3	1	0	.5	.452109	.5	.528315	.5	.54323
0331_C4_unilat_noSP_2.csv	4	3	1	0	.5	.382661	.5	.519459	.5	.469354
0331_C4_unilat_noSP_2.csv	4	3	1	0	.5	.309485	.5	.537637	.5	.513167
0331_C4_unilat_noSP_2.csv	4	3	1	0	.5	.38406	.5	.538336	.5	.545094
0331_C4_unilat_noSP_2.csv	4	3	1	0	.5	.434165	.5	.519925	.5	.529946
0331_C4_unilat_noSP_2.csv	4	3	1	0	.5	.460499	.5	.528315	.5	.499883
0331_C4_unilat_noSP_2.csv	4	3	1	0	.5	.462829	.5	.53251	.5	.524819
0331_C4_unilat_noSP_2.csv	4	3	1	0	.5	.433698	.5	.514798	.5	.515498
0331_C4_unilat_noSP_2.csv	4	3	1	0	.5	.387089	.5	.474481	.5	.540433
0331_C4_unilat_noSP_2.csv	4	3	1	0	.5	.526218	.5	.531345	.5	.50571
0331_C4_unilat_noSP_2.csv	4	3	1	0	.5	.379632	.5	.534607	.5	.526451
0331_C4_unilat_noSP_2.csv	4	3	1	0	.5	.407131	.5	.519459	.5	.540667
0331_C4_unilat_noSP_2.csv	4	3	1	0	.5	.361687	.5	.512002	.5	.528781
0331_C4_unilat_noSP_2.csv	4	3	1	0	.5	.408063	.5	.482638	.5	.470054
0331_C4_unilat_noSP_2.csv	4	3	1	0	.5	.395246	.5	.517129	.5	.468888
0331_C4_unilat_noSP_2.csv	4	3	1	0	.5	.327663	.5	.5402	.5	.505244
0331_C4_unilat_noSP_2.csv	4	3	1	0	.5	.394314	.5	.506642	.5	.503612
0331_C4_unilat_noSP_2.csv	4	3	1	0	.5	.337917	.5	.536006	.5	.502913
0331_C4_unilat_noSP_2.csv	4	3	1	0	.5	.438825	.5	.508273	.5	.472151
0331_C4_unilat_noSP_2.csv	4	3	1	0	.5	.609648	.5	.528315	.5	.499417
0331_C4_unilat_noSP_2.csv	4	3	1	0	.5	.395479	.5	.492892	.5	.531345
0331_C4_unilat_noSP_2.csv	4	3	1	0	.5	.531578	.5	.557912	.5	.491261
0331_C4_unilat_noSP_2.csv	4	3	1	0	.5	.463295	.5	.541832	.5	.482871
0331_C4_unilat_noSP_2.csv	4	3	1	0	.5	.443719	.5	.542531	.5	.47588
0331_C4_unilat_noSP_2.csv	4	3	1	0	.5	.349802	.5	.552086	.5	.515031
0331_C4_unilat_noSP_2.csv	4	3	1	0	.5	.396877	.5	.525752	.5	.520392
0331_C4_unilat_noSP_2.csv	4	3	1	0	.5	.357725	.5	.539268	.5	.493591
0331_C4_unilat_noSP_2.csv	4	3	1	0	.5	.454206	.5	.546726	.5	.517595
0331_C4_unilat_noSP_2.csv	4	3	1	0	.5	.41622	.5	.542764	.5	.526451
0331_C4_unilat_noSP_2.csv	4	3	1	0	.5	.490562	.5	.523421	.5	.498019
0331_C4_unilat_noSP_2.csv	4	3	1	0	.5	.4323	.5	.515498	.5	.527383
0331_C4_unilat_noSP_2.csv	4	3	1	0	.5	.412957	.5	.490562	.5	.544395
0331_C4_unilat_noSP_2.csv	4	3	1	0	.5	.391517	.5	.512235	.5	.466558
0331_C4_unilat_noSP_2.csv	4	3	1	0	.5	.33512	.5	.505244	.5	.525985
0331_C4_unilat_noSP_2.csv	4	3	1	0	.5	.350268	.5	.525752	.5	.536705
0331_C4_unilat_noSP_2.csv	4	3	1	0	.5	.452109	.5	.492426	.5	.485668
0331_C4_unilat_noSP_2.csv	4	3	1	0	.5	.365649	.5	.538569	.5	.524353
0331_C4_unilat_noSP_2.csv	4	3	1	0	.5	.451876	.5	.518993	.5	.501282
0331_C4_unilat_noSP_2.csv	4	3	1	0	.5	.423444	.5	.492659	.5	.542065
0331_C4_unilat_noSP_2.csv	4	3	1	0	.5	.409928	.5	.516896	.5	.50804
0331_C4_unilat_noSP_2.csv	4	3	1	0	.5	.358192	.5	.51643	.5	.478676
0331_C4_unilat_noSP_2.csv	4	3	1	0	.5	.441855	.5	.514332	.5	.547658
0331_C4_unilat_noSP_2.csv	4	3	1	0	.5	.335819	.5	.545327	.5	.488697
0331_C4_unilat_noSP_2.csv	4	3	1	0	.5	.527849	.5	.526917	.5	.53251
0331_C4_unilat_noSP_2.csv	4	3	1	0	.5	.405966	.5	.572128	.5	.530179
0331_C4_unilat_noSP_2.csv	4	3	1	0	.5	.388954	.5	.535773	.5	.489163
0331_C4_unilat_noSP_2.csv	4	3	1	0	.5	.37264	.5	.523654	.5	.527616
0331_C4_unilat_noSP_2.csv	4	3	1	0	.5	.426474	.5	.474481	.5	.50804
0331_C4_unilat_noSP_2.csv	4	3	1	0	.5	.38103	.5	.512235	.5	.462596
0331_C4_unilat_noSP_2.csv	4	3	1	0	.5	.411326	.5	.512235	.5	.509438
0331_C4_unilat_noSP_2.csv	4	3	1	0	.5	.335353	.5	.494756	.5	.466791
0331_C4_unilat_noSP_2.csv	4	3	1	0	.5	.336518	.5	.542764	.5	.535306
0331_C4_unilat_noSP_2.csv	4	3	1	0	.5	.419716	.5	.518993	.5	.530179
0331_C4_unilat_noSP_2.csv	4	3	1	0	.5	.468655	.5	.526917	.5	.457935
0331_C4_unilat_noSP_2.csv	4	3	1	0	.5	.464227	.5	.506176	.5	.530412
0331_C4_unilat_noSP_2.csv	4	3	1	0	.5	.531112	.5	.542065	.5	.535306
0331_C4_unilat_noSP_2.csv	4	3	1	0	.5	.395246	.5	.51876	.5	.488697
0331_C4_unilat_noSP_2.csv	4	3	1	0	.5	.433232	.5	.539967	.5	.524353
0331_C4_unilat_noSP_2.csv	4	3	1	0	.5	.507108	.5	.492892	.5	.460499
0331_C4_unilat_noSP_2.csv	4	3	1	0	.5	.409462	.5	.523421	.5	.515964
0331_C4_unilat_noSP_2.csv	4	3	1	0	.5	.489629	.5	.544628	.5	.473083
0331_C4_unilat_noSP_2.csv	4	3	1	0	.5	.395479	.5	.488464	.5	.476812
0331_C4_unilat_noSP_2.csv	4	3	1	0	.5	.408763	.5	.532976	.5	.461431
0331_C4_unilat_noSP_2.csv	4	3	1	0	.5	.366814	.5	.495223	.5	.510837
0331_C4_unilat_noSP_2.csv	4	3	1	0	.5	.405034	.5	.498252	.5	.479142
0331_C4_unilat_noSP_2.csv	4	3	1	0	.5	.439292	.5	.526684	.5	.493358
0331_C4_unilat_noSP_2.csv	4	3	1	0	.5	.488464	.5	.536705	.5	.494756
0331_C4_unilat_noSP_2.csv	4	3	1	0	.5	.522256	.5	.566302	.5	.523421
0331_C4_unilat_noSP_2.csv	4	3	1	0	.5	.508972	.5	.476113	.5	.512235
0331_C4_unilat_noSP_2.csv	4	3	1	0	.5	.47285	.5	.550221	.5	.49196
0331_C4_unilat_noSP_2.csv	4	3	1	0	.5	.457469	.5	.482638	.5	.505244
0331_C4_unilat_noSP_2.csv	4	3	1	0	.5	.4323	.5	.52715	.5	.473083
0331_C4_unilat_noSP_2.csv	4	3	1	0	.5	.488697	.5	.565835	.5	.483104
0331_C4_unilat_noSP_2.csv	4	3	1	0	.5	.504777	.5	.511303	.5	.476113
0331_C4_unilat_noSP_2.csv	4	3	1	0	.5	.44302	.5	.52948	.5	.515731
0331_C4_unilat_noSP_2.csv	4	3	1	0	.5	.359823	.5	.553018	.5	.497553
0331_C4_unilat_noSP_2.csv	4	3	1	0	.5	.390585	.5	.463994	.5	.522023
0331_C4_unilat_noSP_2.csv	4	3	1	0	.5	.553251	.5	.484036	.5	.445817
0331_C4_unilat_noSP_2.csv	4	3	1	0	.5	.493125	.5	.528548	.5	.536938
0331_C4_unilat_noSP_2.csv	4	3	1	0	.5	.362153	.5	.543929	.5	.481939
0331_C4_unilat_noSP_2.csv	4	3	1	0	.5	.41389	.5	.501049	.5	.452575
0331_C4_unilat_noSP_2.csv	4	3	1	0	.5	.437194	.5	.560475	.5	.481939
0331_C4_unilat_noSP_2.csv	4	3	1	0	.5	.361221	.5	.558844	.5	.504544
0331_C4_unilat_noSP_2.csv	4	3	1	0	.5	.403169	.5	.535306	.5	.509205
0331_C4_unilat_noSP_2.csv	4	3	1	0	.5	.528781	.5	.528315	.5	.53484
0331_C4_unilat_noSP_2.csv	4	3	1	0	.5	.472617	.5	.546027	.5	.50268
0331_C4_unilat_noSP_2.csv	4	3	1	0	.5	.437427	.5	.518993	.5	.47588
0331_C4_unilat_noSP_2.csv	4	3	1	0	.5	.452575	.5	.569797	.5	.480541
0331_C4_unilat_noSP_2.csv	4	3	1	0	.5	.45141	.5	.482405	.5	.542065
0331_C4_unilat_noSP_2.csv	4	3	1	0	.5	.430669	.5	.49499	.5	.515964
0331_C4_unilat_noSP_2.csv	4	3	1	0	.5	.383827	.5	.487066	.5	.541133
0331_C4_unilat_noSP_2.csv	4	3	1	0	.5	.383127	.5	.55698	.5	.493591
0331_C4_unilat_noSP_2.csv	4	3	1	0	.5	.329061	.5	.522256	.5	.536472
0331_C4_unilat_noSP_2.csv	4	3	1	0	.5	.367979	.5	.537637	.5	.539035
0331_C4_unilat_noSP_2.csv	4	3	1	0	.5	.346073	.5	.508273	.5	.533442
0331_C4_unilat_noSP_2.csv	4	3	1	0	.5	.457702	.5	.502447	.5	.499417
0331_C4_unilat_noSP_2.csv	4	3	1	0	.5	.341412	.5	.514099	.5	.530412
0331_C4_unilat_noSP_2.csv	4	3	1	0	.5	.424377	.5	.510371	.5	.484735
0331_C4_unilat_noSP_2.csv	4	3	1	0	.5	.361687	.5	.570263	.5	.480774
0331_C4_unilat_noSP_2.csv	4	3	1	0	1	.609881	1	.770683	1	.716616
0331_C4_unilat_noSP_2.csv	4	3	1	0	1	.527616	1	.74295	1	.735493
0331_C4_unilat_noSP_2.csv	4	3	1	0	1	.660219	1	.699138	1	.731298
0331_C4_unilat_noSP_2.csv	4	3	1	0	1	.656257	1	.784433	1	.754603
0331_C4_unilat_noSP_2.csv	4	3	1	0	1	.549522	1	.756933	1	.78117
0331_C4_unilat_noSP_2.csv	4	3	1	0	1	.762293	1	.786996	1	.83547
0331_C4_unilat_noSP_2.csv	4	3	1	0	1	.641808	1	.718014	1	.801911
0331_C4_unilat_noSP_2.csv	4	3	1	0	1	.58378	1	.693312	1	.766721
0331_C4_unilat_noSP_2.csv	4	3	1	0	1	.590305	1	.780937	1	.718247
0331_C4_unilat_noSP_2.csv	4	3	1	0	1	.637614	1	.752039	1	.752971
0331_C4_unilat_noSP_2.csv	4	3	1	0	1	.514099	1	.66488	1	.743883
0331_C4_unilat_noSP_2.csv	4	3	1	0	1	.573992	1	.676532	1	.798182
0331_C4_unilat_noSP_2.csv	4	3	1	0	1	.650897	1	.676765	1	.758331
0331_C4_unilat_noSP_2.csv	4	3	1	0	1	.601258	1	.745048	1	.639245
0331_C4_unilat_noSP_2.csv	4	3	1	0	1	.597996	1	.709625	1	.769751
0331_C4_unilat_noSP_2.csv	4	3	1	0	1	.610114	1	.726171	1	.722908
0331_C4_unilat_noSP_2.csv	4	3	1	0	1	.573992	1	.749709	1	.677698
0331_C4_unilat_noSP_2.csv	4	3	1	0	1	.477977	1	.743183	1	.759497
0331_C4_unilat_noSP_2.csv	4	3	1	0	1	.557679	1	.774412	1	.820322
0331_C4_unilat_noSP_2.csv	4	3	1	0	1	.477511	1	.674901	1	.719646
0331_C4_unilat_noSP_2.csv	4	3	1	0	1	.619436	1	.772081	1	.737823
0331_C4_unilat_noSP_2.csv	4	3	1	0	1	.614076	1	.726171	1	.688884
0331_C4_unilat_noSP_2.csv	4	3	1	0	1	.605686	1	.632254	1	.676532
0331_C4_unilat_noSP_2.csv	4	3	1	0	1	.587276	1	.767187	1	.770217
0331_C4_unilat_noSP_2.csv	4	3	1	0	1	.549755	1	.804241	1	.676066
0331_C4_unilat_noSP_2.csv	4	3	1	0	1	.5409	1	.760895	1	.686786
0331_C4_unilat_noSP_2.csv	4	3	1	0	1	.559077	1	.710324	1	.707527
0331_C4_unilat_noSP_2.csv	4	3	1	0	1	.57842	1	.719413	1	.789793
0331_C4_unilat_noSP_2.csv	4	3	1	0	1	.600326	1	.790259	1	.742484
0331_C4_unilat_noSP_2.csv	4	3	1	0	1	.578886	1	.671405	1	.760895
0331_C4_unilat_noSP_2.csv	4	3	1	0	1	.574458	1	.720345	1	.711256
0331_C4_unilat_noSP_2.csv	4	3	1	0	1	.745514	1	.755535	1	.758797
0331_C4_unilat_noSP_2.csv	4	3	1	0	1	.593568	1	.783267	1	.758564
0331_C4_unilat_noSP_2.csv	4	3	1	0	1	.743649	1	.774645	1	.683524
0331_C4_unilat_noSP_2.csv	4	3	1	0	1	.545094	1	.714985	1	.679795
0331_C4_unilat_noSP_2.csv	4	3	1	0	1	.571429	1	.835003	1	.762293
0331_C4_unilat_noSP_2.csv	4	3	1	0	1	.74062	1	.762759	1	.701701
0331_C4_unilat_noSP_2.csv	4	3	1	0	1	.597297	1	.803775	1	.737124
0331_C4_unilat_noSP_2.csv	4	3	1	0	1	.477744	1	.774878	1	.74598
0331_C4_unilat_noSP_2.csv	4	3	1	0	1	.60522	1	.706129	1	.649965
0331_C4_unilat_noSP_2.csv	4	3	1	0	1	.626893	1	.718714	1	.647402
0331_C4_unilat_noSP_2.csv	4	3	1	0	1	.501282	1	.674202	1	.769052
0331_C4_unilat_noSP_2.csv	4	3	1	0	1	.490096	1	.748077	1	.711256
0331_C4_unilat_noSP_2.csv	4	3	1	0	1	.490329	1	.701468	1	.727569
0331_C4_unilat_noSP_2.csv	4	3	1	0	1	.57539	1	.749243	1	.69168
0331_C4_unilat_noSP_2.csv	4	3	1	0	1	.728502	1	.806106	1	.818923
0331_C4_unilat_noSP_2.csv	4	3	1	0	1	.64041	1	.779306	1	.693312
0331_C4_unilat_noSP_2.csv	4	3	1	0	1	.491727	1	.731997	1	.742484
0331_C4_unilat_noSP_2.csv	4	3	1	0	1	.501515	1	.780937	1	.791191
0331_C4_unilat_noSP_2.csv	4	3	1	0	1	.602191	1	.738522	1	.766022
0331_C4_unilat_noSP_2.csv	4	3	1	0	1	.531578	1	.761594	1	.764391
0331_C4_unilat_noSP_2.csv	4	3	1	0	1	.527616	1	.728735	1	.727802
0331_C4_unilat_noSP_2.csv	4	3	1	0	1	.686786	1	.7835	1	.827313
0331_C4_unilat_noSP_2.csv	4	3	1	0	1	.705197	1	.730366	1	.750408
0331_C4_unilat_noSP_2.csv	4	3	1	0	1	.645537	1	.658821	1	.737823
0331_C4_unilat_noSP_2.csv	4	3	1	0	1	.652296	1	.792589	1	.690049
0331_C4_unilat_noSP_2.csv	4	3	1	0	1	.690981	1	.674668	1	.712188
0331_C4_unilat_noSP_2.csv	4	3	1	0	1	.633652	1	.765556	1	.652529
0331_C4_unilat_noSP_2.csv	4	3	1	0	1	.565136	1	.717315	1	.737357
0331_C4_unilat_noSP_2.csv	4	3	1	0	1	.562107	1	.703566	1	.685388
0331_C4_unilat_noSP_2.csv	4	3	1	0	1	.507108	1	.609182	1	.738522
0331_C4_unilat_noSP_2.csv	4	3	1	0	1	.507341	1	.759963	1	.719879
0331_C4_unilat_noSP_2.csv	4	3	1	0	1	.588441	1	.734095	1	.610347
0331_C4_unilat_noSP_2.csv	4	3	1	0	1	.476812	1	.704265	1	.756467
0331_C4_unilat_noSP_2.csv	4	3	1	0	1	.736891	1	.775111	1	.760196
0331_C4_unilat_noSP_2.csv	4	3	1	0	1	.593801	1	.758331	1	.795852
0331_C4_unilat_noSP_2.csv	4	3	1	0	1	.642974	1	.699371	1	.782801
0331_C4_unilat_noSP_2.csv	4	3	1	0	1	.571662	1	.768818	1	.797017
0331_C4_unilat_noSP_2.csv	4	3	1	0	1	.643207	1	.69704	1	.711023
0331_C4_unilat_noSP_2.csv	4	3	1	0	1	.565136	1	.751107	1	.695875
0331_C4_unilat_noSP_2.csv	4	3	1	0	1	.6756	1	.755302	1	.707993
0331_C4_unilat_noSP_2.csv	4	3	1	0	1	.608017	1	.74831	1	.73759
0331_C4_unilat_noSP_2.csv	4	3	1	0	1	.629923	1	.722908	1	.799814
0331_C4_unilat_noSP_2.csv	4	3	1	0	1	.623398	1	.758331	1	.716849
0331_C4_unilat_noSP_2.csv	4	3	1	0	1	.722209	1	.696108	1	.784433
0331_C4_unilat_noSP_2.csv	4	3	1	0	1	.57539	1	.772314	1	.761128
0331_C4_unilat_noSP_2.csv	4	3	1	0	1	.653927	1	.719646	1	.731997
0331_C4_unilat_noSP_2.csv	4	3	1	0	1	.674901	1	.665346	1	.729667
0331_C4_unilat_noSP_2.csv	4	3	1	0	1	.688651	1	.639944	1	.733162
0331_C4_unilat_noSP_2.csv	4	3	1	0	1	.530179	1	.698905	1	.783966
0331_C4_unilat_noSP_2.csv	4	3	1	0	1	.721277	1	.7835	1	.658821
0331_C4_unilat_noSP_2.csv	4	3	1	0	1	.626427	1	.705896	1	.707527
0331_C4_unilat_noSP_2.csv	4	3	1	0	1	.642041	1	.65416	1	.710324
0331_C4_unilat_noSP_2.csv	4	3	1	0	1	.71615	1	.730366	1	.814262
0331_C4_unilat_noSP_2.csv	4	3	1	0	1	.673969	1	.74831	1	.732929
0331_C4_unilat_noSP_2.csv	4	3	1	0	1	.511769	1	.625262	1	.766721
0331_C4_unilat_noSP_2.csv	4	3	1	0	1	.60825	1	.721044	1	.690049
0331_C4_unilat_noSP_2.csv	4	3	1	0	1	.568632	1	.774412	1	.779772
0331_C4_unilat_noSP_2.csv	4	3	1	0	1	.55698	1	.796551	1	.763691
0331_C4_unilat_noSP_2.csv	4	3	1	0	1	.62666	1	.755302	1	.752272
0331_C4_unilat_noSP_2.csv	4	3	1	0	1	.66255	1	.706129	1	.779306
0331_C4_unilat_noSP_2.csv	4	3	1	0	1	.744349	1	.723841	1	.755768
0331_C4_unilat_noSP_2.csv	4	3	1	0	1	.584013	1	.668609	1	.716383
0331_C4_unilat_noSP_2.csv	4	3	1	0	1	.626427	1	.763691	1	.778839
0331_C4_unilat_noSP_2.csv	4	3	1	0	1	.654626	1	.738056	1	.69471
0331_C4_unilat_noSP_2.csv	4	3	1	0	1	.559543	1	.756001	1	.728968
0331_C4_unilat_noSP_2.csv	4	3	1	0	1	.65416	1	.707061	1	.742251
0331_C4_unilat_noSP_2.csv	4	3	1	0	1	.519459	1	.639944	1	.702866
0331_C4_unilat_noSP_2.csv	4	3	1	0	1	.533209	1	.680261	1	.764624
0331_C4_unilat_noSP_2.csv	4	3	1	0	1	.777907	1	.769285	1	.802843
0331_C4_unilat_noSP_2.csv	4	3	1	0	2	.738522	2	.797483	2	.927989
0331_C4_unilat_noSP_2.csv	4	3	1	0	2	.798182	2	.970636	2	.95712
0331_C4_unilat_noSP_2.csv	4	3	1	0	2	.774878	2	.909811	2	.92729
0331_C4_unilat_noSP_2.csv	4	3	1	0	2	.860405	2	.931251	2	.834537
0331_C4_unilat_noSP_2.csv	4	3	1	0	2	.804941	2	.978094	2	.879981
0331_C4_unilat_noSP_2.csv	4	3	1	0	2	.952226	2	.940573	2	.975297
0331_C4_unilat_noSP_2.csv	4	3	1	0	2	.688651	2	.964344	2	.926357
0331_C4_unilat_noSP_2.csv	4	3	1	0	2	.755535	2	.985784	2	.979725
0331_C4_unilat_noSP_2.csv	4	3	1	0	2	.816593	2	.958052	2	.923794
0331_C4_unilat_noSP_2.csv	4	3	1	0	2	.94034	2	.857143	2	.972501
0331_C4_unilat_noSP_2.csv	4	3	1	0	2	.703333	2	.944535	2	.963179
0331_C4_unilat_noSP_2.csv	4	3	1	0	2	.661151	2	.847122	2	.824749
0331_C4_unilat_noSP_2.csv	4	3	1	0	2	.631321	2	.873456	2	.921697
0331_C4_unilat_noSP_2.csv	4	3	1	0	2	.900023	2	.887905	2	.892333
0331_C4_unilat_noSP_2.csv	4	3	1	0	2	.843626	2	.826148	2	.946632
0331_C4_unilat_noSP_2.csv	4	3	1	0	2	.768119	2	.973899	2	.957353
0331_C4_unilat_noSP_2.csv	4	3	1	0	2	.759963	2	.982055	2	.951293
0331_C4_unilat_noSP_2.csv	4	3	1	0	2	.948264	2	.790492	2	.936845
0331_C4_unilat_noSP_2.csv	4	3	1	0	2	.814962	2	.903752	2	.929387
0331_C4_unilat_noSP_2.csv	4	3	1	0	2	.700536	2	.913074	2	.942205
0331_C4_unilat_noSP_2.csv	4	3	1	0	2	.948963	2	.914006	2	.85691
0331_C4_unilat_noSP_2.csv	4	3	1	0	2	.813097	2	.963645	2	.932184
0331_C4_unilat_noSP_2.csv	4	3	1	0	2	.812864	2	.934281	2	.9732
0331_C4_unilat_noSP_2.csv	4	3	1	0	2	.75973	2	.879748	2	.949196
0331_C4_unilat_noSP_2.csv	4	3	1	0	2	.792356	2	.844325	2	.938476
0331_C4_unilat_noSP_2.csv	4	3	1	0	2	.621766	2	.941039	2	.974132
0331_C4_unilat_noSP_2.csv	4	3	1	0	2	.723608	2	.926357	2	.832906
0331_C4_unilat_noSP_2.csv	4	3	1	0	2	.731997	2	.864367	2	.905616
0331_C4_unilat_noSP_2.csv	4	3	1	0	2	.811466	2	.976462	2	.92962
0331_C4_unilat_noSP_2.csv	4	3	1	0	2	.948963	2	.933815	2	.972734
0331_C4_unilat_noSP_2.csv	4	3	1	0	2	.82708	2	.97553	2	.874388
0331_C4_unilat_noSP_2.csv	4	3	1	0	2	.735027	2	.900955	2	.980657
0331_C4_unilat_noSP_2.csv	4	3	1	0	2	.735493	2	.943836	2	.986716
0331_C4_unilat_noSP_2.csv	4	3	1	0	2	.857842	2	.985085	2	.810301
0331_C4_unilat_noSP_2.csv	4	3	1	0	2	.707527	2	.907481	2	.951526
0331_C4_unilat_noSP_2.csv	4	3	1	0	2	.896062	2	.87299	2	.927523
0331_C4_unilat_noSP_2.csv	4	3	1	0	2	.799347	2	.869028	2	.882312
0331_C4_unilat_noSP_2.csv	4	3	1	0	2	.772547	2	.925891	2	.919366
0331_C4_unilat_noSP_2.csv	4	3	1	0	2	.806339	2	.838266	2	.888604
0331_C4_unilat_noSP_2.csv	4	3	1	0	2	.820089	2	.896994	2	.931485
0331_C4_unilat_noSP_2.csv	4	3	1	0	2	.628292	2	.810767	2	.917269
0331_C4_unilat_noSP_2.csv	4	3	1	0	2	.887439	2	.95945	2	.826614
0331_C4_unilat_noSP_2.csv	4	3	1	0	2	.851317	2	.96248	2	.961547
0331_C4_unilat_noSP_2.csv	4	3	1	0	2	.916103	2	.811699	2	.970403
0331_C4_unilat_noSP_2.csv	4	3	1	0	2	.742251	2	.95712	2	.929387
0331_C4_unilat_noSP_2.csv	4	3	1	0	2	.850618	2	.930319	2	.971102
0331_C4_unilat_noSP_2.csv	4	3	1	0	2	.840131	2	.869727	2	.979259
0331_C4_unilat_noSP_2.csv	4	3	1	0	2	.920298	2	.91121	2	.917735
0331_C4_unilat_noSP_2.csv	4	3	1	0	2	.718947	2	.896295	2	.926124
0331_C4_unilat_noSP_2.csv	4	3	1	0	2	.857609	2	.918201	2	.988814
0331_C4_unilat_noSP_2.csv	4	3	1	0	2	.821254	2	.963179	2	.969471
0331_C4_unilat_noSP_2.csv	4	3	1	0	2	.80564	2	.969704	2	.912375
0331_C4_unilat_noSP_2.csv	4	3	1	0	2	.799814	2	.958751	2	.982289
0331_C4_unilat_noSP_2.csv	4	3	1	0	2	.882778	2	.949196	2	.944768
0331_C4_unilat_noSP_2.csv	4	3	1	0	2	.713587	2	.865299	2	.882545
0331_C4_unilat_noSP_2.csv	4	3	1	0	2	.754137	2	.961547	2	.90818
0331_C4_unilat_noSP_2.csv	4	3	1	0	2	.578187	2	.891168	2	.956187
0331_C4_unilat_noSP_2.csv	4	3	1	0	2	.82405	2	.889769	2	.908413
0331_C4_unilat_noSP_2.csv	4	3	1	0	2	.76742	2	.92729	2	.935912
0331_C4_unilat_noSP_2.csv	4	3	1	0	2	.886274	2	.981123	2	.972967
0331_C4_unilat_noSP_2.csv	4	3	1	0	2	.620601	2	.983687	2	.933349
0331_C4_unilat_noSP_2.csv	4	3	1	0	2	.764158	2	.843393	2	.961081
0331_C4_unilat_noSP_2.csv	4	3	1	0	2	.848753	2	.796784	2	.868096
0331_C4_unilat_noSP_2.csv	4	3	1	0	2	.75973	2	.977395	2	.965509
0331_C4_unilat_noSP_2.csv	4	3	1	0	2	.758331	2	.968539	2	.96248
0331_C4_unilat_noSP_2.csv	4	3	1	0	2	.825682	2	.979725	2	.959916
0331_C4_unilat_noSP_2.csv	4	3	1	0	2	.749709	2	.831974	2	.896761
0331_C4_unilat_noSP_2.csv	4	3	1	0	2	.950827	2	.927057	2	.956887
0331_C4_unilat_noSP_2.csv	4	3	1	0	2	.71918	2	.81869	2	.984619
0331_C4_unilat_noSP_2.csv	4	3	1	0	2	.821021	2	.972034	2	.87835
0331_C4_unilat_noSP_2.csv	4	3	1	0	2	.768585	2	.973433	2	.894663
0331_C4_unilat_noSP_2.csv	4	3	1	0	2	.729434	2	.792356	2	.930319
0331_C4_unilat_noSP_2.csv	4	3	1	0	2	.851084	2	.890701	2	.934048
0331_C4_unilat_noSP_2.csv	4	3	1	0	2	.847355	2	.987182	2	.968772
0331_C4_unilat_noSP_2.csv	4	3	1	0	2	.750641	2	.811466	2	.88674
0331_C4_unilat_noSP_2.csv	4	3	1	0	2	.895595	2	.821254	2	.884875
0331_C4_unilat_noSP_2.csv	4	3	1	0	2	.953624	2	.894896	2	.963179
0331_C4_unilat_noSP_2.csv	4	3	1	0	2	.87066	2	.918201	2	.955022
0331_C4_unilat_noSP_2.csv	4	3	1	0	2	.777441	2	.77045	2	.982988
0331_C4_unilat_noSP_2.csv	4	3	1	0	2	.746446	2	.889536	2	.962014
0331_C4_unilat_noSP_2.csv	4	3	1	0	2	.758098	2	.790026	2	.914938
0331_C4_unilat_noSP_2.csv	4	3	1	0	2	.745514	2	.985551	2	.893964
0331_C4_unilat_noSP_2.csv	4	3	1	0	2	.912608	2	.930086	2	.930319
0331_C4_unilat_noSP_2.csv	4	3	1	0	2	.77278	2	.862969	2	.988348
0331_C4_unilat_noSP_2.csv	4	3	1	0	2	.880214	2	.866931	2	.956653
0331_C4_unilat_noSP_2.csv	4	3	1	0	2	.815894	2	.92962	2	.942671
0331_C4_unilat_noSP_2.csv	4	3	1	0	2	.779539	2	.906549	2	.919133
0331_C4_unilat_noSP_2.csv	4	3	1	0	2	.701235	2	.992776	2	.914239
0331_C4_unilat_noSP_2.csv	4	3	1	0	2	.820089	2	.897693	2	.873456
0331_C4_unilat_noSP_2.csv	4	3	1	0	2	.894896	2	.972734	2	.854812
0331_C4_unilat_noSP_2.csv	4	3	1	0	2	.751806	2	.818923	2	.88674
0331_C4_unilat_noSP_2.csv	4	3	1	0	2	.884176	2	.87602	2	.804941
0331_C4_unilat_noSP_2.csv	4	3	1	0	2	.780704	2	.958518	2	.913307
0331_C4_unilat_noSP_2.csv	4	3	1	0	2	.858774	2	.933815	2	.970403
0331_C4_unilat_noSP_2.csv	4	3	1	0	2	.759031	2	.945467	2	.895828
0331_C4_unilat_noSP_2.csv	4	3	1	0	2	.646236	2	.805407	2	.983454
0331_C4_unilat_noSP_2.csv	4	3	1	0	2	.655558	2	.953624	2	.971568
0331_C4_unilat_noSP_2.csv	4	3	1	0	2	.733162	2	.92426	2	.971102
0331_C4_unilat_noSP_2.csv	4	3	1	0	2	.834537	2	.979958	2	.970636
[truncated: 32,001 more rows]
